# Supplementary material for: Maternal healthcare utilisation, women empowerment, and delivery care: geographical variations in India
Source: Res Health Serv Reg. 2025 May 7;4:5. doi: 10.1007/s43999-025-00063-3 (PMC12055738; doi:10.1007/s43999-025-00063-3)
Supplement: Supplementary file 2 — Supplementary Material 2 [file 43999_2025_63_MOESM2_ESM.xlsx]

## Sheet: Variables
MH-Maternity Care (for last birth in the 5 years before the survey)	Mothers who had an antenatal check-up in the first trimester (for last birth in the 5 years before the survey) (%)
	Mothers who had at least 4 antenatal care visits (for last birth in the 5 years before the survey) (%)
	Mothers whose last birth was protected against neonatal tetanus (for last birth in the 5 years before the survey)9 (%)
	Mothers who consumed iron folic acid for 100 days or more when they were pregnant (for last birth in the 5 years before the survey) (%)
	Mothers who consumed iron folic acid for 180 days or more when they were pregnant (for last birth in the 5 years before the survey} (%)
	Registered pregnancies for which the mother received a Mother and Child Protection (MCP) card (for last birth in the 5 years before the survey) (%)
	Mothers who received postnatal care from a doctor/nurse/LHV/ANM/midwife/other health personnel within 2 days of delivery (for last birth in the 5 years before the survey) (%)
	Children born at home who were taken to a health facility for a check-up within 24 hours of birth (for last birth in the 5 years before the survey} (%)
	Children who received postnatal care from a doctor/nurse/LHV/ANM/midwife/ other health personnel within 2 days of delivery (for last birth in the 5 years before the survey) (%)
Delivery Care (for births in the 5 years before the survey)	Institutional births (in the 5 years before the survey) (%)
	Institutional births in public facility (in the 5 years before the survey) (%)
	Home births that were conducted by skilled health personnel (in the 5 years before the survey)10 (%)
	Births attended by skilled health personnel (in the 5 years before the survey)10 (%)
	Births delivered by caesarean section (in the 5 years before the survey) (%)
	Births in a private health facility that were delivered by caesarean section (in the 5 years before the survey) (%)
	Births in a public health facility that were delivered by caesarean section (in the 5 years before the survey) (%)
Women's Empowerment (women age 15-49 years)	Currently married women (age 15-49 years) who usually participate in three household decisions25 (%)
	Women (age 15-49 years) who worked in the last 12 months and were paid in cash (%)
	Women (age 15-49 years) owning a house and/or land (alone or jointly with others) (%)
	Women (age 15-49 years) having a bank or savings account that they themselves use (%)
	Women (age 15-49 years) having a mobile phone that they themselves use (%)
	Women age 15-24 years who use hygienic methods of protection during their menstrual period26 (%)

## Sheet: Calculation
																	States/UTs	India	India	Chhattisgarh	Chhattisgarh	Madhya Pradesh	Madhya Pradesh	Uttar Pradesh	Uttar Pradesh	Bihar	Bihar	Jharkhand	Jharkhand	Odisha	Odisha	West Bengal	West Bengal	Haryana	Haryana	Himachal Pradesh	Himachal Pradesh	NCT of Delhi	NCT of Delhi	Punjab	Punjab	Rajasthan	Rajasthan	Uttarakhand	Uttarakhand	Arunachal Pradesh	Arunachal Pradesh	Assam	Assam
																	Area	Urban	Rural	Urban	Rural	Urban	Rural	Urban	Rural	Urban	Rural	Urban	Rural	Urban	Rural	Urban	Rural	Urban	Rural	Urban	Rural	Urban	Rural	Urban	Rural	Urban	Rural	Urban	Rural	Urban	Rural	Urban	Rural
																	State_UT	u_India	r_India	u_Chhattisgarh	r_Chhattisgarh	u_Madhya Pradesh	r_Madhya Pradesh	u_Uttar Pradesh	r_Uttar Pradesh	u_Bihar	r_Bihar	u_Jharkhand	r_Jharkhand	u_Odisha	r_Odisha	u_West Bengal	r_West Bengal	u_Haryana	r_Haryana	u_Himachal Pradesh	r_Himachal Pradesh	u_NCT of Delhi	r_NCT of Delhi	u_Punjab	r_Punjab	u_Rajasthan	r_Rajasthan	u_Uttarakhand	r_Uttarakhand	u_Arunachal Pradesh	r_Arunachal Pradesh	u_Assam	r_Assam
																	Rank	b-33:u_India	c-64:r_India	a-19:u_Chhattisgarh	b-55:r_Chhattisgarh	a-23:u_Madhya Pradesh	c-60:r_Madhya Pradesh	b-57:u_Uttar Pradesh	c-67:r_Uttar Pradesh	d-72:u_Bihar	d-74:r_Bihar	b-50:u_Jharkhand	c-70:r_Jharkhand	b-34:u_Odisha	b-51:r_Odisha	b-49:u_West Bengal	c-66:r_West Bengal	b-26:u_Haryana	b-41:r_Haryana	a-1:u_Himachal Pradesh	a-14:r_Himachal Pradesh	b-25:u_NCT of Delhi	a-17:r_NCT of Delhi	b-30:u_Punjab	b-43:r_Punjab	a-12:u_Rajasthan	b-53:r_Rajasthan	b-31:u_Uttarakhand	b-44:r_Uttarakhand	b-37:u_Arunachal Pradesh	c-63:r_Arunachal Pradesh	c-61:u_Assam	c-71:r_Assam
																	r/u	u_India	r_India	u_C	r_C	u_C	r_C	u_C	r_C	u_E	r_E	u_E	r_E	u_E	r_E	u_E	r_E	u_N	r_N	u_N	r_N	u_N	r_N	u_N	r_N	u_N	r_N	u_N	r_N	u_NE	r_NE	u_NE	r_NE
															Exclude	Pillar	Key Indicators/Region	u_India	r_India	C	C	C	C	C	C	E	E	E	E	E	E	E	E	N	N	N	N	N	N	N	N	N	N	N	N	NE	NE	NE	NE
															1	Population and Household Profile	Female population age 6 years and above who ever attended school (%)	82.5	66.8	80.3	66.1	80.5	62.6	76.2	64.6	74.2	58.7	78.7	60.2	83.1	69.1	84.1	73.3	82.3	69.6	92.4	79.3	83.8	82.6	82.7	73.8	76.9	59.4	82.4	72	83.2	69	87.9	76.5
															1	Population and Household Profile	Population below age 15 years (%)	23.1	28.1	23.2	26	23.9	27.5	26.7	32.4	31.6	37.2	25.2	33.2	22	25.6	20.2	25.1	23.2	26.3	20.7	22	24.3	25.6	21	22.7	24.9	29.4	24.7	27.1	26.2	27.2	21.3	29.5
															0	Population and Household Profile	Sex ratio of the total population (females per 1,000 males)	985	1037	1016	1014	953	976	961	1036	982	1111	989	1070	1010	1074	1016	1065	911	933	936	1057	914	859	918	950	968	1022	943	1052	989	998	982	1017
															0	Population and Household Profile	Sex ratio at birth for children born in the last five years (females per 1,000 males)	924	931	933	967	948	959	933	943	940	903	781	926	950	885	921	993	943	873	843	880	927	792	858	931	940	879	1094	937	912	990	916	970
															1	Population and Household Profile	Children under age 5 years whose birth was registered with the civil authority (%)	93.3	87.5	97.3	96.4	95.5	93.7	84.4	78.2	75.4	75.7	83.8	71.4	95.2	90	98.1	98.3	95.7	94.9	97.9	97.9	94.2	99.7	97.1	98.1	95.3	90.5	92.2	91.8	89.7	87.4	97	96.2
															1	Population and Household Profile	Deaths in the last 3 years registered with the civil authority (%)	83.2	65.8	81.2	75.7	85.1	70.5	61.8	43.2	47.7	35.5	56.2	36.1	80.1	67.8	88	74.6	88.8	85.5	95.8	93.7	89.1	83.1	93.1	90	85.1	74.9	81.4	68.4	41.3	33.4	80.5	62.8
															1	Population and Household Profile	Population living in households with electricity (%)	99.1	95.7	99.5	98.6	99.4	98	97.6	88.9	96.2	96.3	99	92.9	99.1	96.6	99.3	96.6	99.8	99.5	99	99.5	99.9	99.9	99.8	99.6	99.7	97.7	99.7	99.6	99.5	94	99	91.5
															1	Population and Household Profile	Population living in households with an improved drinking-water source1 (%)	98.7	94.6	98.6	94.7	97.9	85.7	99.4	99.1	99.5	99.2	94.6	84.1	97.3	89.8	98.6	96.9	99.3	98.2	98.4	95.9	99.5	98	99.4	98.5	99.1	95.6	99.6	94.2	98.1	92.9	92.3	85
															1	Population and Household Profile	Population living in households that use an improved sanitation facility2 (%)	81.5	64.9	88.2	73.5	81.2	59.2	80.9	64.8	69.2	45.7	75.9	50.8	72.3	58	75	64.7	86	84.6	85	81.3	81	87.3	87.8	85.9	87.2	66.1	81	77.7	79.9	83.4	69.7	68.4
															1	Population and Household Profile	Households using clean fuel for cooking3 (%)	89.7	43.2	80.2	19.2	84.3	23.6	88.3	36.2	78.6	30.3	71	19.5	76.9	26.1	80.3	20.5	90.5	42.6	94.7	44.5	99	97.6	93.8	65.6	87.8	26.2	92.9	42.9	90.2	46.3	85.5	33.7
															1	Population and Household Profile	Households using iodized salt (%)	96.9	93	99	98.3	97.5	94.4	97	90.6	96.2	92.8	98.4	97.4	99.5	97.7	97.1	93.2	95.1	96.6	99	99.1	96.8	98.4	94.1	95.3	97.4	93.2	95.4	92.2	99.4	99.2	99.6	98.6
															1	Population and Household Profile	Households with any usual member covered under a health insurance/financing scheme (%)	38.1	42.4	68.8	72.1	41.4	36.8	16.8	15.5	11.6	15.1	41.6	53.1	29.5	51.7	25.9	31	28.3	24.2	37.1	34.1	25	27.1	27.5	23.6	80	90.4	61.6	62.9	33.6	28.5	50.1	61.9
															1	Population and Household Profile	Children age 5 years who attended pre-primary school during the school year 2019-20 (%)	18.1	12	6.3	4.2	15.2	9	11.9	8.6	18.5	10.5	15.2	7.6	8.5	11.2	20.8	19.9	8.1	7.4	12.3	3.4	16	9.4	5.3	9.2	12.3	8	35.8	32.2	8	5.5	4.1	4.4
															1	Characteristics of Adults (age 15-49 years)	Women (age 15-49) who are literate4 (%)	83	65.9	85.3	71.3	83.3	63.3	78.6	65.6	74.9	54.5	82.4	59.3	83.9	69.2	83.4	72.5	87.4	78.8	95	91.2	84.9	89	83.7	80	81.3	61.6	85.3	79.8	84.7	71.6	87.5	75.4
															1	Characteristics of Adults (age 15-49 years)	Men (age 15-49) who are literate4 (%)	89.6	81.5	90.3	86.3	92.3	82.6	88	86.3	84	77	94.1	80.3	90.7	86.1	89.8	77.8	94.5	93	91.7	95.4	92.2	93.5	91.3	88.9	92.5	90.1	92.4	93.2	92.1	85.6	92.6	82.8
															1	Characteristics of Adults (age 15-49 years)	Women (age 15-49) with 10 or more years of schooling (%)	56.3	33.7	52.4	32.1	49.1	21.7	51.9	35	48	25.2	54.4	26.3	47.9	29.6	47.6	25.9	60.1	44.1	79.8	63.8	59.5	68.7	62.4	52.2	51.2	27.8	59.4	46	55.4	36.2	49	26.2
															1	Characteristics of Adults (age 15-49 years)	Men (age 15-49) with 10 or more years of schooling (%)	62.1	43.7	52.2	38.1	53.1	35	56.8	45.6	57.1	38.9	66.2	39.4	46	36.6	51.4	26.9	65	60.8	78.7	70.1	60.7	70.1	62.9	55.7	62.2	48.4	62.2	58.7	64.1	45	53.2	32.2
															1	Characteristics of Adults (age 15-49 years)	Women (age 15-49) who have ever used the internet (%)	51.8	24.6	44.5	20.8	46.5	20.1	50.2	24.5	38.4	17	57.8	22.7	39.7	21.3	48.1	14	60.2	42.8	78.9	45.2	63.7	69.2	64.1	48.8	56.1	30.8	58.4	39.4	70	49.6	49	24.4
															1	Characteristics of Adults (age 15-49 years)	Men (age 15-49) who have ever used the internet (%)	72.5	48.7	75.4	50.4	72.7	49.3	72.4	54.2	58.4	39.4	70.8	53.2	64.2	47.2	64.6	38.3	79.7	68.8	83.7	65.1	85.1	87.4	85.6	73	81.7	59.4	82.1	71.2	86.9	68.5	67.4	37.8
															1	Marriage and Fertility	Women age 20-24 years married before age 18 years (%)	14.7	27	8.1	13.2	13	26.6	9.6	17.9	27.9	43.4	19.4	36.1	14.5	21.7	26.2	48.1	9.9	13.7	7.2	5.1	9.8	11.4	8.8	8.7	15.1	28.3	10	9.8	16.7	19.3	22.3	33.4
															1	Marriage and Fertility	Men age 25-29 years married before age 21 years (%)	11.3	21.1	9.8	18.3	15.8	35.1	17.1	25.4	18.3	34.3	10.2	26.9	7.8	14.8	8.4	25.3	17.6	15.2	2.93672	4.1	12.1	14.3051	10.9	11.7	16.1	33.2	21	13.8	17.7	21.5	18.3	22.5
															1	Marriage and Fertility	Total Fertility Rate (number of children per woman)	1.6	2.1	1.4	1.9	1.6	2.1	1.9	2.5	2.4	3.1	1.6	2.5	1.5	1.9	1.4	1.7	1.7	2	1.4	1.7	1.6	2.5	1.6	1.7	1.7	2.1	1.8	1.9	1.4	1.9	1.5	1.9
															1	Marriage and Fertility	Women age 15-19 years who were already mothers or pregnant at the time of the survey (%)	3.8	7.9	1.7	3.4	2.5	5.9	1.5	3.3	7.4	11.6	5.2	11.2	6.1	7.9	8.5	19.6	3	4.3	4.5	3.3	3.2	9.7	2.7	3.4	1.8	4.2	2.1	2.6	3.2	6.6	5.8	12.5
															1	Marriage and Fertility	Adolescent fertility rate for women age 15-19 years5	27	49	19	25	19	43	14	24	60	80	34	73	27	43	51	93	21	29	21	22	18	42	17	23	17	34	17	21	27	40	41	64
															1	Infant and Child Mortality Rates (per 1,000 live births)	Neonatal mortality rate (per 1000 live births)	18	27.5	19.3	35.6	24	30.4	27.7	37.8	29.5	35.2	17.7	30.4	24.6	27.5	16.1	15.3	19	22.7	14.8193	21.3	17	19.3273	16	24.9	13.3	21.9	36.2	30.6	12.5	6.9	15.2	23.4
															1	Infant and Child Mortality Rates (per 1,000 live births)	Infant mortality rate (per 1000 live births)	26.6	38.4	26.2	48.7	33.9	43.5	42	52.6	43.1	47.3	22.2	41.1	31.2	37.2	21	22.4	28.6	35.3	19.3455	27.1	24.2	26.7273	20.1	32.4	22.2	32.2	38.3	39.5	16.7	12.3	22.7	33.1
															1	Infant and Child Mortality Rates (per 1,000 live births)	Under-five mortality rate (per 1000 live births)	31.5	45.7	28.9	55.8	38.2	52.5	49.7	62.5	50	57.4	27.3	49.2	32	42.7	23	26.2	36	39.8	21.7267	30.9	30.5	33.3752	24.1	37.5	32.3	38.8	46.2	45.3	22.2	18.3	33	39.9
															1	Current Use of Family Planning Methods (currently married women age 15–49 years)	Current Use of Family Planning Methods (Currently Married Women Age 15-49 years) - Any method6 (%)	69.3	65.6	71.3	66.8	71.4	71.9	67.6	60.8	62.3	54.6	66	60.4	76.9	73.6	77.5	73	73.5	72.9	75.2	74.1	76.5	71.3	68.4	65.4	74.2	71.7	73.5	69.5	57	59.5	61.4	60.7
															1	Current Use of Family Planning Methods (currently married women age 15–49 years)	Current Use of Family Planning Methods (Currently Married Women Age 15-49 years) - Any modern method6 (%)	58.5	55.5	64.9	60.8	63.8	66.1	48.6	43.2	47	43.9	51.4	48.9	47.2	49.1	61	60.6	59	61.3	59.3	64	57.6	59.7	49.4	51.1	63.2	61.8	59.5	57.1	44.8	47.6	42.3	45.8
															1	Current Use of Family Planning Methods (currently married women age 15–49 years)	Current Use of Family Planning Methods (Currently Married Women Age 15-49 years) - Female sterilization (%)	36.3	38.7	47.3	47.6	41.5	55.7	13.5	18	31.8	35.3	37.3	37.4	24.4	28.8	26.8	30.5	24.1	36.3	21.7	40.2	18	18.6	18	25.6	35.5	44.5	17.8	29.8	15.7	18.7	9.3	8.9
															1	Current Use of Family Planning Methods (currently married women age 15–49 years)	Current Use of Family Planning Methods (Currently Married Women Age 15-49 years) - Male sterilization (%)	0.2	0.3	0.4	0.9	0.8	0.7	0.1	0.1	0.2	0.1	0.4	0.2	0.2	0.3	0.1	0.1	0.7	1.1	2.5	3.5	0.2	0.5	0.5	0.4	0.2	0.3	0.2	0.9	0	0	0.1	0.1
															1	Current Use of Family Planning Methods (currently married women age 15–49 years)	Current Use of Family Planning Methods (Currently Married Women Age 15-49 years) - IUD/PPIUD (%)	2.7	1.8	3.7	2.6	1.4	0.9	2	1.3	1.3	0.7	2.1	1.6	2.3	2.6	2	2.3	5	4.9	0.9	1.2	6.6	11	2.8	3.2	1.9	1.3	2	1.3	6.3	6.2	3.4	2.9
															1	Current Use of Family Planning Methods (currently married women age 15–49 years)	Current Use of Family Planning Methods (Currently Married Women Age 15-49 years) - Pill (%)	4.4	5.4	2.6	2.3	2.6	1.7	4	4.5	3.6	1.8	3.1	3.1	10.3	11	20.1	20.4	2.9	2.8	2	1.4	2.7	3.4	1.1	1.7	3.4	3	2.6	2.7	13.3	15.9	21.2	28.6
															1	Current Use of Family Planning Methods (currently married women age 15–49 years)	Current Use of Family Planning Methods (Currently Married Women Age 15-49 years) - Condom (%)	13.6	7.6	7.9	3	15.8	5.3	27.1	16.6	7.3	3.4	6	3.5	8.8	4.9	10.1	5.6	24.6	14.9	31.9	17.3	28.4	23.3	26.6	19.7	21.3	11.4	35.4	21	7.5	4.2	7.6	4.4
															1	Current Use of Family Planning Methods (currently married women age 15–49 years)	Current Use of Family Planning Methods (Currently Married Women Age 15-49 years) - Injectables (%)	0.4	0.6	0.4	0.4	0.6	0.3	0.9	1.2	1.1	1.1	0.5	0.5	0.4	0.2	0.8	0.7	0.4	0.4	0	0.1	0.3	1.8	0.1	0.1	0.4	0.7	0.6	0.3	0.7	1	0.3	0.6
															1	Unmet Need for Family Planning (currently married women age 15–49 years)	Total Unmet need for Family Planning (Currently Married Women Age 15-49 years)7 (%)	8.4	9.9	8	8.3	8.4	7.4	9.2	14	11.5	13.9	11.2	11.6	6.6	7.3	5.2	7.8	7.7	7.5	9.3	7.7	6.1	8	8.8	10.5	6.9	7.8	6.5	9.9	13.4	12.3	9.9	11.1
															1	Unmet Need for Family Planning (currently married women age 15–49 years)	Unmet need for spacing (Currently Married Women Age 15-49 years)7 (%)	3.6	4.3	3.5	3.4	3.9	3.8	3.5	5.2	5	6.3	4.7	4.8	1.9	2.7	2	3.4	2.9	3.6	3.7	2.6	2	1.1	3.3	3.9	2.9	4	2.3	3.6	7.7	6.9	3.1	4.3
															1	Quality of Family Planning Services	Health worker ever talked to female non-users about family planning (%)	23	24.3	28	30.7	26.9	28.7	23.8	25.6	17.5	20.7	27.9	29.5	19.9	26.7	16.4	18.1	21.2	26.9	17.3	19.5	16.9	18.3	22.2	21.3	23.4	24.4	20.3	20.1	21.1	19	18	22.1
															1	Quality of Family Planning Services	Current users ever told about side effects of current method of family planning8 (%)	64.7	61.5	82.9	83.5	77.2	67.9	71.7	70.4	49.3	50	52.8	50.6	71.8	73.3	54	53.4	71.6	68.2	67.2	57.1	70.1	84.1	78.9	77.9	61.6	60.9	62	60.3	71.9	73.9	67.4	70.3
															1	MH-Maternity Care (for last birth in the 5 years before the survey)	Mothers who had an antenatal check-up in the first trimester (for last birth in the 5 years before the survey) (%)	75.5	67.9	71.5	64.1	78.4	74.4	70.8	60.2	59.8	51.9	76.2	66.2	79.2	76.5	74.9	71.8	85	85.3	81.6	71.2	76.5	73.5	67.1	69.3	80.5	75.1	74.6	66	57.2	52.4	72.7	62.7
															1	MH-Maternity Care (for last birth in the 5 years before the survey)	Mothers who had at least 4 antenatal care visits (for last birth in the 5 years before the survey) (%)	68.1	54.2	62.2	59.6	63.3	55.6	52.3	39.6	32.4	24	48.5	36.4	82	77.4	81.2	73.8	63.1	59.2	77.3	69.3	77.1	83.1	60.8	58.4	60.6	53.9	71	57.3	47.8	34.6	62.6	49.2
															1	MH-Maternity Care (for last birth in the 5 years before the survey)	Mothers whose last birth was protected against neonatal tetanus (for last birth in the 5 years before the survey)9 (%)	92.7	91.7	92.1	91.9	96.4	94.5	93.7	91.6	90.5	89.4	90.8	90.8	94.5	95.3	96	94.2	88.6	91.7	86.7	90.5	93.5	89.1	89.3	89.9	94.9	93	95.2	92.8	82.1	76.1	96.2	94.3
															1	MH-Maternity Care (for last birth in the 5 years before the survey)	Mothers who consumed iron folic acid for 100 days or more when they were pregnant (for last birth in the 5 years before the survey) (%)	54	40.2	41.4	45.9	58.6	49.1	29.8	20.2	26	16.7	37.7	26.1	64.4	60.2	64.4	61.8	50.7	51.5	72.9	66.4	68.9	75.7	56.4	54.8	39.6	32.3	52.1	43.8	29.4	22.9	54.4	46.6
															1	MH-Maternity Care (for last birth in the 5 years before the survey)	Mothers who consumed iron folic acid for 180 days or more when they were pregnant (for last birth in the 5 years before the survey} (%)	34.4	22.7	23.5	27.1	36.6	30.3	14.1	8.5	15.3	8.3	22.3	13.2	38	33.8	33.6	29.7	31.7	32	44.4	42.8	48.8	54.1	38.6	41.6	16.7	13.7	28.7	23.2	13	7.9	22.6	18
															1	MH-Maternity Care (for last birth in the 5 years before the survey)	Registered pregnancies for which the mother received a Mother and Child Protection (MCP) card (for last birth in the 5 years before the survey) (%)	94.9	96.3	98.5	97.2	94.5	97.4	95.1	95.8	85	90.2	87.7	92.3	99.4	99.4	96.7	99.1	94.9	97.6	97.8	98.8	94.1	89.5	95.4	97.6	98.2	98.1	97.5	96.9	97.7	95.2	98.9	98.7
															1	MH-Maternity Care (for last birth in the 5 years before the survey)	Mothers who received postnatal care from a doctor/nurse/LHV/ANM/midwife/other health personnel within 2 days of delivery (for last birth in the 5 years before the survey) (%)	84.6	75.4	90.3	82.3	87.6	82.2	79.2	70	62.6	56.5	79.8	66.7	91.7	87.8	74.1	65.7	92.4	90.8	88.8	86	85.6	81	82.4	88.3	87	84.8	84	75	67	54.6	76.8	63.8
															0	MH-Maternity Care (for last birth in the 5 years before the survey)	Average out-of-pocket expenditure per delivery in a public health facility (for last birth in the 5 years before the survey) (Rs.)	3385	2770	2536	1682	1969	1523	3252	2117	3511	2771	2584	1980	5066	3998	2675	2686	1768	1631	9411	3138	2577	1402	4352	3476	2384	2034	3124	3447	10178	9649	6651	5269
															1	MH-Maternity Care (for last birth in the 5 years before the survey)	Children born at home who were taken to a health facility for a check-up within 24 hours of birth (for last birth in the 5 years before the survey} (%)	3.8	4.3	4.8	10.3	11.4	9.2	2.2	2.4	3.1	2.9	2.2	3.5	9.5	10.3	1.6	10.4	7.3	2.9	0	8.2	4.4	0	0	2.7	0	1.4	7.7	1.7	7.8	1.9	2.8	1.9
															1	MH-Maternity Care (for last birth in the 5 years before the survey)	Children who received postnatal care from a doctor/nurse/LHV/ANM/midwife/ other health personnel within 2 days of delivery (for last birth in the 5 years before the survey) (%)	85.7	76.5	87.3	80.2	89	82.3	77.9	68.1	66.1	58.2	80.6	66.1	91.2	87.6	79.1	75.9	92.3	90.4	89.5	85.5	86.9	81.6	79.2	87.8	89.1	86.3	84.1	76.4	66.6	54.8	80.7	68.5
															1	Delivery Care (for births in the 5 years before the survey)	Institutional births (in the 5 years before the survey) (%)	93.8	86.7	93.1	83.9	95.8	89.2	85.5	82.9	84.1	75	89.1	73.1	97.5	91.3	92.3	91.6	96.1	94.4	93.1	87.6	91.8	90.4	92	95.5	97.5	94.2	89.4	80.4	90.6	77.3	93.5	82.9
															1	Delivery Care (for births in the 5 years before the survey)	Institutional births in public facility (in the 5 years before the survey) (%)	52.6	65.3	58.9	72.7	71.9	82.6	43.1	61.5	47.4	58.3	47.3	58.8	70.8	80	62.8	75.8	48.6	61.1	64.2	72.7	62.8	51.9	47	57.6	70.5	78.6	52.3	53.8	82.1	73.6	66.3	75.4
															1	Delivery Care (for births in the 5 years before the survey)	Home births that were conducted by skilled health personnel (in the 5 years before the survey)10 (%)	2.1	3.7	3	6.5	1.2	2.9	5.2	4.6	3.6	6.5	4.2	9.3	1	2.1	2.7	2.6	0.7	1.3	0.8	1.8	2.4	0.7	3	2.3	0.8	1.6	1.3	4.4	3.2	4.1	2.2	2.6
															1	Delivery Care (for births in the 5 years before the survey)	Births attended by skilled health personnel (in the 5 years before the survey)10 (%)	94	87.8	95.5	87.2	92.5	88.4	88.4	83.8	83.1	78.3	92.6	80.5	94.8	91.3	95.2	93.7	95.5	94	90.3	86.6	93.5	91.1	93.7	96.6	98	95	86.6	82.4	93	80.3	94.9	85.1
															1	Delivery Care (for births in the 5 years before the survey)	Births delivered by caesarean section (in the 5 years before the survey) (%)	32.3	17.6	31.2	11.3	23.3	8.8	24.2	11	15.7	8.8	25.8	10.2	34.1	19.5	43.5	28.6	23.5	17.8	26.2	20.3	23.4	28.2	38.8	38.4	19.7	8.1	28.6	16.7	17.1	14.4	39.2	15.6
															1	Delivery Care (for births in the 5 years before the survey)	Births in a private health facility that were delivered by caesarean section (in the 5 years before the survey) (%)	49.3	46	60.4	54.5	51.4	53.2	42.6	37.8	36.7	40.6	47.7	46.1	68.6	71.5	80.2	84.4	34.9	33.4	46.7	52.6	42.9	40.8	53.4	57	33	24.4	47	40.9	56.3	43.8	78.8	66.9
															1	Delivery Care (for births in the 5 years before the survey)	Births in a public health facility that were delivered by caesarean section (in the 5 years before the survey) (%)	22.7	11.9	17.8	7.1	15.3	6.5	14.4	4.7	4.7	3.5	12.4	6.1	22.3	14.2	31.7	20.3	14.4	10.9	19.8	17.2	17.5	24	31.4	29.1	15.3	5.5	21.4	10.7	15	17.4	26.7	13.9
															1	Child Vaccinations and Vitamin A Supplementation	Children age 12-23 months fully vaccinated based on information from either vaccination card or mother's recall11 (%)	75.5	76.8	77.3	80.4	76.5	77.3	67.2	70.2	66.7	71.6	67.8	75.1	92	90.2	83.6	89.3	74.3	77.9	94.1	88.5	76	74.7	73.2	77.9	83.2	79.7	82	80.2	66.8	64.6	63.2	66.9
															1	Child Vaccinations and Vitamin A Supplementation	Children age 12-23 months fully vaccinated based on information from vaccination card only12 (%)	83.3	84	81.8	85.6	83.5	83.2	76.6	78.8	77.4	83.4	74.6	80.1	93.4	90.2	88.1	91.8	82	80.8	100	95.8	79.4	79.9	81.7	87.1	88.3	84.5	86	89.9	73.4	76.9	70.6	72
															1	Child Vaccinations and Vitamin A Supplementation	Children age 12-23 months who have received BCG (%)	94.7	95.4	95.8	96.6	95.3	95.4	92	93.6	95.3	95.6	93	95.4	98.2	97.1	97.5	99	95.9	94.6	97.7	98.2	96.6	100	95.7	95.1	97.4	95.1	92.5	96.5	93.4	87.1	92.6	92.5
															1	Child Vaccinations and Vitamin A Supplementation	Children age 12-23 months who have received 3 doses of polio vaccine13 (%)	79.2	80.9	85.8	83.8	81	81.5	71.4	75.1	71.1	76.2	71.2	77.8	92.6	91.6	85.3	92.7	77.8	81.6	95.4	89.3	80.1	81.3	75.8	81.9	86	84.2	85.3	83.4	70.5	68.8	69.3	74
															1	Child Vaccinations and Vitamin A Supplementation	Children age 12-23 months who have received 3 doses of penta or DPT vaccine (%)	86	87	84	88.4	89.3	86.9	78.4	81.5	83	85.3	79.8	86.7	98.4	94	93.1	95.6	88.9	88.3	94.1	96.4	84.9	87	87.5	89	91.6	88.8	91.8	88.7	83.2	76.8	79.7	82
															1	Child Vaccinations and Vitamin A Supplementation	Children age 12-23 months who have received the first dose of measles-containing vaccine (MCV) (%)	87.1	88.1	87.7	90.9	89.1	87.7	81	83.9	84.2	86	81	87.8	97.7	95.6	92.4	95.1	89.4	89.4	96.4	95.9	90.1	89.5	85.9	89.4	93.5	90.5	91.1	90.3	85.1	80.1	77.3	83.6
															1	Child Vaccinations and Vitamin A Supplementation	Children age 24-35 months who have received a second dose of measles-containing vaccine (MCV) (%)	30.4	32.4	34.8	29.1	32.7	35.9	28.9	30.5	35.1	29.1	29.7	32.8	39.2	46.4	35.8	47.5	33.5	31.4	30.6	44.2	37.6	27.3	25.3	28.1	27.8	26.5	41	33.4	29.6	27.1	12.5	20.3
															1	Child Vaccinations and Vitamin A Supplementation	Children age 12-23 months who have received 3 doses of rotavirus vaccine14 (%)	34.9	37	48.5	50.9	73.5	70.1	53.5	47.9	4.9	3.1	65.2	76.4	90.6	87.7	3	1.4	79.5	80	73.4	90	26.5	29.5	66.7	65.5	65.5	60.7	38.5	29.4	28.8	32.4	44.8	45.5
															1	Child Vaccinations and Vitamin A Supplementation	Children age 12-23 months who have received 3 doses of penta or hepatitis B vaccine (%)	83	84.2	82.3	87	86.2	84.7	76.5	78.8	80.2	82.6	80.6	85.2	98.4	93.7	90.3	92.6	87.8	87.3	94.1	96.6	81.9	82.2	85.3	85.5	90.1	87.7	88.6	85.7	80.9	71.8	72.7	75.4
															1	Child Vaccinations and Vitamin A Supplementation	Children age 9-35 months who received a vitamin A dose in the last 6 months (%)	71.8	71	81.9	85.2	78.4	77.9	73.1	74.1	52.5	56.5	72.5	70.6	82.5	87.9	66	69.3	62.2	66	71.6	78.1	53	50.7	68.1	70.9	64.5	64.5	58.7	51.4	75.7	68.8	64	57.4
															0	Child Vaccinations and Vitamin A Supplementation	Children age 12-23 months who received most of their vaccinations in a public health facility (%)	87.7	97	88.9	98.7	95.1	99.3	89.7	95.6	91.1	97.4	89.1	98	91.8	99.1	90.2	98.5	92.1	98.8	93.6	98.1	88.5	93.7	86.3	93.1	95.3	98.7	93.7	96	99.3	97.3	88.4	96.6
															1	Child Vaccinations and Vitamin A Supplementation	Children age 12-23 months who received most of their vaccinations in a private health facility (%)	11.1	1.6	10.6	1.1	4.4	0.3	6.7	1	7.4	1.4	10.9	1.4	6.8	0.5	8.7	0.3	6.5	0.7	5.1	1.3	11.3	6.3	12.1	5.6	4.2	0.9	5.3	2	0.7	0.7	9.2	1.3
															1	Treatment of Childhood Diseases (children under age 5 years)	Prevalence of diarrhoea in the 2 weeks preceding the survey (Children under age 5 years) (%)	6.2	7.7	3.3	3.7	7.2	6.2	5.2	5.7	12.6	13.9	6.5	7.3	10.2	9.6	5.9	6.7	4.8	5	3.6	4.9	10.5	11.9	6	4.3	5.4	6.3	5.1	4.1	4.3	5.3	2.7	5.8
															1	Treatment of Childhood Diseases (children under age 5 years)	Children with diarrhoea in the 2 weeks preceding the survey who received oral rehydration salts (ORS) (Children under age 5 years) (%)	62.5	60.1	68.8	67	67.6	64.4	47.5	51.5	56.7	58.4	55.2	55.7	61.1	66.5	76.9	74.8	52.2	44.4	76.0107	74.6	65.8	63.9678	67.5	55.3	65.7	64	62.6	52	59.6	63.1	81	68.4
															1	Treatment of Childhood Diseases (children under age 5 years)	Children with diarrhoea in the 2 weeks preceding the survey who received zinc (Children under age 5 years) (%)	31.5	30.3	33.8	41.4	36.9	35.1	29.7	28.2	25.3	25.6	42.2	26.4	31.4	37.9	36	35.9	26	26.3	20.1393	19.8	33.7	32.5849	29.7	24.8	27.9	27.1	40.8	23.8	35.9	26.9	27	28
															1	Treatment of Childhood Diseases (children under age 5 years)	Children swith diarrhoea in the 2 weeks preceding the survey taken to a health facility or health provider (Children under age 5 years) (%)	72.2	68	73.3	73.9	68.6	64.6	73.3	69.1	63.2	64.9	66.9	58.3	55.2	56.4	78.1	74.3	70.8	78.3	71.1521	69.5	78.6	77.1785	81.9	74.9	82.2	79.2	91.2	72.8	59.5	52.6	61.8	53
															1	Treatment of Childhood Diseases (children under age 5 years)	Children Prevalence of symptoms of acute respiratory infection (ARI) in the 2 weeks preceding the survey (Children under age 5 years) (%)	2.3	3	1.5	1.5	3.2	2.5	2.7	3.8	3	3.6	1.6	2.2	2.8	3.2	2.1	3.1	1.8	2.4	4	1.1	5.6	6	1.3	3.1	2.6	3	3	1.9	2.5	2	2.5	2.5
															1	Treatment of Childhood Diseases (children under age 5 years)	Children with fever or symptoms of ARI in the 2 weeks preceding the survey taken to a health facility or health provider (Children under age 5 years) (%)	72.7	67.8	63.2	63.7	69.6	62.4	67.2	62.1	67.8	69.6	68.4	58.2	68.9	64.8	77.3	69.5	70.7	74.6	67.3	77.9	76.5	81.9	58.5	56.8	68.8	71.7	70.3	71.4	54	45.9	55	50.8
															1	Child Feeding Practices and Nutritional Status of Children	Children under age 3 years breastfed within one hour of birth15 (%)	44.7	40.7	30	32.8	36.2	42.8	24.9	23.7	35.1	30.5	22.5	21.3	67.9	68.6	60.7	59	37.7	43.3	43.8	45.3	51.3	49.3	52.3	53.5	37.1	41.6	42.8	40.6	54	51.7	48.5	49.2
															1	Child Feeding Practices and Nutritional Status of Children	Children under age 6 months exclusively breastfed16 (%)	59.6	65.1	73.8	81.5	68.8	75.2	54.8	60.9	55.8	59.4	61.6	78.6	68.3	73.7	51.2	54	70.3	69.1	65.4009	71.3	64.3	65.7132	52.6	57	70.6	70.3	45	56.4	66.2	62.9	67.3	63
															1	Child Feeding Practices and Nutritional Status of Children	Children age 6-8 months receiving solid or semi-solid food and breastmilk16 (%)	52	43.9	41.8	41.2	42.7	38.5	35.9	29.9	38.8	39	33.5	39.9	51.1	69.6	75.6	65.5	51.8	39.2	77.3769	69.5	63.2	60.1593	60.7	38.8	51.6	34.5	58.9	47	42.3	49.5	57.6	51.2
															1	Child Feeding Practices and Nutritional Status of Children	Breastfeeding children age 6-23 months receiving an adequate diet16, 17 (%)	11.8	10.8	9.4	9.7	11.2	8.9	6.7	5.7	8.2	11.2	10.6	9.9	14	21.3	25.4	23.5	9.3	13	15.1	18.5	18.3	29.5	9.8	10.9	9	8.3	13.4	13.1	26.5	23.4	8.3	8.1
															1	Child Feeding Practices and Nutritional Status of Children	Non-breastfeeding children age 6-23 months receiving an adequate diet16, 17 (%)	14.2	12	4.7	1.6	7.7	7.6	7.4	6.8	13.8	11.1	7.3	18.6	25.1575	22.3	19.5	16	10.6	11.3	24.1512	23.2	9.6	8.97638	20.2	14.4	13.5	5.7	13.1	8.6	16.8	12.8	6.0378	5.9
															1	Child Feeding Practices and Nutritional Status of Children	Total children age 6-23 months receiving an adequate diet16, 17 (%)	12.3	11	9	9.4	10.6	8.7	6.8	5.9	9.2	11.2	10.3	10.5	14.7	21.4	24.9	22.9	9.6	12.7	14.4	19.7	16.4	28.4	12.2	11.8	9.7	8	13.3	12.2	25.7	21.4	7.9	8
															1	Child Feeding Practices and Nutritional Status of Children	Children under 5 years who are stunted (height-for-age)18 (%)	30.1	37.3	30	35.8	30.1	37.3	33	41.3	36.8	43.9	26.8	42.3	24.9	32	32.1	34.4	26.1	28.1	27	31.3	31	26.3	25.7	23.9	28.3	32.6	24.3	28.2	28.4	27.9	29.8	36
															1	Child Feeding Practices and Nutritional Status of Children	Children under 5 years who are wasted (weight-for-height)18 (%)	18.5	19.5	18.9	18.9	19.9	18.7	18.7	17	21.6	23.1	23	22.3	14.9	18.6	20.2	20.4	10.8	11.8	16.2	17.6	11.4	7.6	11.7	10	18.3	16.4	17.4	11.3	10.1	13.6	19.1	22.1
															1	Child Feeding Practices and Nutritional Status of Children	Children under 5 years who are severely wasted (weight-for-height)19 (%)	7.6	7.7	9	7.2	7	6.3	8.2	7.1	7.7	9	10.7	8.8	3.9	6.4	7.9	6.9	4.3	4.4	6.3	7	4.9	3.7	4.3	3.3	8	7.5	4.7	4.7	4.7	6.8	8	9.2
															1	Child Feeding Practices and Nutritional Status of Children	Children under 5 years who are underweight (weight-for-age)18 (%)	27.3	33.8	25.8	32.7	28.6	34.2	28.2	33.1	35.8	41.8	30	41.4	21.5	31	28.7	33.5	20.5	21.8	24.6	25.6	22.2	11.3	17.9	16.4	25.4	28.1	21	20.9	13.1	15.8	25.9	33.6
															1	Child Feeding Practices and Nutritional Status of Children	Children under 5 years who are overweight (weight-for-height)20 (%)	4.2	3.2	5.7	3.6	1.8	2.1	3.6	2.9	2.2	2.4	2.8	2.8	5.5	3.2	6	3.6	3.3	3.3	5.4	5.7	4	4.5	4.4	4	3.9	3.1	4.4	3.9	9.6	9.7	8	4.5
															1	Nutritional Status of Adults (age 15-49 years)	Women (age 15-49 years) whose Body Mass Index (BMI) is below normal (BMI <18.5 kg/m2)21 (%)	13.2	21.2	16	25.3	17.1	25.2	13.6	20.8	18.7	26.9	17.3	29.2	12.6	22.6	9.5	17.4	11.4	16.9	9.8	14.5	10.1	6.8	11.9	13.1	14	21.3	11.6	14.9	5.6	5.7	13.9	18.3
															1	Nutritional Status of Adults (age 15-49 years)	Men (age 15-49 years) whose Body Mass Index (BMI) is below normal (BMI <18.5 kg/m2) (%)	13	17.8	11.1	19.4	17.7	21.8	13.4	19.5	12.9	23.8	12.1	18.9	10.9	16.5	11.5	16.8	15	14.3	6.6	12.7	9.2	2.2	11.2	13.5	11	15	20.7	14.1	6.4	4.6	11.3	13.8
															1	Nutritional Status of Adults (age 15-49 years)	Women (age 15-49 years) who are overweight or obese (BMI ≥25.0 kg/m2)21 (%)	33.2	19.7	23.1	11.3	26	13	30.6	18.3	25.2	14.2	21.6	8.6	40.1	19.2	27.9	20.3	37.5	30.9	38.3	29.2	41.2	44.6	44.3	38.8	20.6	10.5	39.1	25.4	28.9	22.9	23.8	13.6
															1	Nutritional Status of Adults (age 15-49 years)	Men (age 15-49 years) who are overweight or obese (BMI ≥25.0 kg/m2) (%)	29.8	19.3	22.4	12.7	25.7	12.1	24.9	16.2	18.7	13.6	21.7	12.8	32.2	19.7	20	14.5	30.2	27.4	35.7	29.8	37.9	43.7	35.2	30.2	19.1	13.6	31.4	25	32.4	26.6	25.4	14.5
															1	Nutritional Status of Adults (age 15-49 years)	Women (age 15-49 years) who have high risk waist-to-hip ratio (≥0.85) (%)	59.9	55.2	64.5	52.6	42	39.9	61.7	55.2	68.4	58.8	66.4	56.2	70.7	61.3	80.1	72.1	64.6	61.7	60.3	62.1	67.6	69	73	72.6	62.1	58.1	62.8	63	66.6	69.4	66.6	67.3
															1	Nutritional Status of Adults (age 15-49 years)	Men (age 15-49 years) who have high risk waist-to-hip ratio (≥0.90) (%)	50.1	46.4	47.9	43.2	39.8	38.8	56.2	50.6	54.8	45.9	53.6	44	59.7	54.6	60.5	55.7	59.5	57.7	61.2	50.8	62.1	44.2	70.4	58.1	42.5	42.3	60.4	53.9	47.9	45.7	54.2	43.2
															1	Anaemia among Children and Adults	Children age 6-59 months who are anaemic (<11.0 g/dl)22 (%)	64.2	68.3	71.1	66.2	72.5	72.7	65.3	66.7	67.9	69.7	65.5	67.9	56.2	65.6	63	71.3	68.1	71.5	58.2	55	68.7	81.7	71	71.1	68.3	72.4	63.8	56.6	52.8	57.1	66.4	68.6
															1	Anaemia among Children and Adults	Non-pregnant women age 15-49 years who are anaemic (<12.0 g/dl)22 (%)	54.1	58.7	57.1	62.5	51.7	55.9	50.5	50.7	66	63.1	61.6	67	61.6	65	65.2	74.8	57.5	62.1	51.6	53.6	49.9	59.7	59.3	58.6	50.2	56.1	45.6	41	37	41.6	66	66.4
															1	Anaemia among Children and Adults	Pregnant women age 15-49 years who are anaemic (<11.0 g/dl)22 (%)	45.7	54.3	38.8	54.8	45.1	54.9	37.1	47.9	56.1	63.9	45.5	59.2	59.5	62.2	60.3	63	54.6	57.2	36.9452	43.9	42.2	43.8977	46.2	54.4	41.4	47.5	51.9	44.3	23.4	28.6	41.4	55.9
															1	Anaemia among Children and Adults	All women age 15-49 years who are anaemic22 (%)	53.8	58.5	56.5	62.2	51.5	55.8	50.1	50.5	65.6	63.1	61.1	66.7	61.5	64.9	65.1	74.4	57.4	61.9	51	53.3	49.7	58.6	59	58.5	49.9	55.7	45.8	41.1	36.5	41	65.2	66
															1	Anaemia among Children and Adults	All women age 15-19 years who are anaemic22 (%)	56.5	60.2	62.2	61.2	57.4	58.3	53.4	52.8	67.2	65.4	63.2	66.5	61.4	66.3	64.7	73.2	59.3	63.5	59.8	52.3	51.5	52.3	58.6	61.3	56.6	60.1	41	40.9	43.5	49.6	67.4	67
															1	Anaemia among Children and Adults	Men age 15-49 years who are anaemic (<13.0 g/dl)22 (%)	20.4	27.4	20.8	28.9	21	22.9	18	22.7	27.1	30.1	27.1	30.5	24	29.6	30.9	42.4	16	20.4	8.6	20.3	12.5	20.2	20.2	24.3	19.2	24.6	14.2	15.6	21.4	21.5	27.6	37.5
															1	Anaemia among Children and Adults	Men age 15-19 years who are anaemic (<13.0 g/dl)22 (%)	25	33.9	22.5	34.4	31	30.3	22.5	29.9	33	35.2	39	39.9	20.4	32.6	27.6	42.8	26.7	31.5	17.7653	22.4	18.7	20.6016	30.2	34.6	29	35.7	31.2	26.3	21.9	25.6	34.6	40.4
															1	Blood Sugar Level among Adults (age 15 years and above)	Women age 15 years and above with high (141-160 mg/dl) Blood sugar level23 (%)	0	5.9	5.4	4.3	5.4	5.2	5	4.7	7.2	6.3	5.8	5.2	7.1	6.4	9.7	8.5	5.3	5.4	6.8	6.3	4.2	4.9	5.8	5.8	3.7	3.9	4.4	4.1	4.7	4.6	8.4	6.6
															1	Blood Sugar Level among Adults (age 15 years and above)	Women age 15 years and above wih very high (>160 mg/dl) Blood sugar level23 (%)	8	5.5	5.4	3.3	4.9	3.6	5.6	4.2	8	4.9	5.6	3.7	8.9	6.2	8.6	7.2	7	5.1	7.1	6.3	6.3	5.3	8.6	7.6	3.1	2.7	7.6	4.8	3.7	3	7	4.5
															1	Blood Sugar Level among Adults (age 15 years and above)	Women age 15 years and above wih high or very high (>140 mg/dl) Blood sugar level or taking medicine to control blood sugar level23 (%)	16.3	12.3	12.1	8.1	11.2	9.4	11.3	9.6	16.3	12	12.5	9.5	17.4	13.3	19.4	16.5	13.5	11.2	15.4	13.7	12.3	10.8	15.5	14.3	7.9	7	14	9.6	9.6	8.2	16.6	12.1
															1	Blood Sugar Level among Adults (age 15 years and above)	Men age 15 years and above wih high (141-160 mg/dl) Blood sugar level23 (%)	7.8	7	6.5	5.1	6.2	6.7	6.1	5.7	10.2	7.8	6.9	6.9	7.5	7.3	11.2	10.6	7	6.1	7.9	6.6	5.3	6.6	6.7	6	5	5	5.4	5.7	6.4	6.8	8.8	8.3
															1	Blood Sugar Level among Adults (age 15 years and above)	Men (age 15 years and above wih very high (>160 mg/dl) Blood sugar level23 (%)	8.5	6.5	4.8	4.2	5.9	4.6	6.1	4.6	9.2	6.5	7.9	5.9	11.1	8.3	10.6	9	6.9	5.9	7.7	6.5	7.4	5	8	6.4	3.6	3.2	9.7	6.6	4.6	4.3	9.5	5.6
															1	Blood Sugar Level among Adults (age 15 years and above)	Men age 15 years and above wih high or very high (>140 mg/dl) Blood sugar level or taking medicine to control blood sugar level23 (%)	17.9	14.5	12.8	10.3	13.1	11.9	13.2	11.1	20.3	15.4	15.8	13.4	20.3	16.4	23.1	20.4	15.1	12.6	18.3	14.2	14	14.8	15.9	13	9.6	8.7	16.3	13.3	12	11.9	20.4	15.2
															1	Hypertension among Adults (age 15 years and above)	Women age 15 years and above wih Mildly elevated blood pressure (Systolic 140-159 mm of Hg and/or Diastolic 90-99 mm of Hg) (%)	13.6	11.9	14.6	14.9	13.9	12.9	13.2	11	9	8.6	13	10.5	13.3	12.9	12.3	11.1	13.6	11.7	9.5	12.2	14.7	13.5	18.3	18.6	10.3	9.7	14.3	13.4	16.1	16.5	12	10.8
															1	Hypertension among Adults (age 15 years and above)	Women age 15 years and above wih Moderately or severely elevated blood pressure (Systolic ≥160 mm of Hg and/or Diastolic ≥100 mm of Hg) (%)	5.2	5.2	5.7	7.1	5.2	5.2	5.5	4.7	3.2	3.7	4.7	5.1	5.4	5.7	4.9	5.5	5.7	5.3	4.9	5.1	6	3.4	7.5	9.3	3.3	3.2	6.1	6.3	6.8	6.7	5.1	4.7
															1	Hypertension among Adults (age 15 years and above)	Women age 15 years and above wih Elevated blood pressure (Systolic ≥140 mm of Hg and/or Diastolic ≥90 mm of Hg) or taking medicine to control blood pressure (%)	23.6	20.2	23.5	23.6	22.5	19.9	20.9	17.6	16.6	15.8	20.1	17	24.5	21.9	21.5	19.9	22.9	20.1	22.1	22.2	24.2	20.2	30.8	31.4	16.9	14.9	25.4	22	25.3	24.8	22.5	18.5
															1	Hypertension among Adults (age 15 years and above)	Men age 15 years and above wih Mildly elevated blood pressure (Systolic 140-159 mm of Hg and/or Diastolic 90-99 mm of Hg) (%)	17.1	15	19.5	18.9	17.9	15.3	17.3	14.5	11.7	11	16.3	14.6	18.3	16.5	14.5	12.3	17.2	16.2	18	16.2	21.9	18.1	24.4	24.5	13.2	12.6	21.2	19.6	23.1	22.8	13.8	12.7
															1	Hypertension among Adults (age 15 years and above)	Men age 15 years and above wih Moderately or severely elevated blood pressure (Systolic ≥160 mm of Hg and/or Diastolic ≥100 mm of Hg) (%)	5.9	5.5	6.3	7.8	5.9	5.1	6	5	4.2	4.3	6.5	6	6.9	6	4.2	4.2	7	6.9	6	4.7	8.7	10.5	9.3	11.9	3.9	3.6	10.2	9.2	8.5	9.1	5.3	4.2
															1	Hypertension among Adults (age 15 years and above)	Men age 15 years and above wih Elevated blood pressure (Systolic ≥140 mm of Hg and/or Diastolic ≥90 mm of Hg) or taking medicine to control blood pressure (%)	26.6	22.7	27.8	27.7	25.9	21.5	24.8	20.7	19.5	18.1	25.3	21.6	29.3	24.9	22.3	19	26.2	24.6	29.1	23.6	32.8	31	36.5	38.4	19.2	17.4	34.8	30.5	33.2	33.1	23.8	19.6
															1	Screening for Cancer among Adults (age 30-49 years)	Women (age 30-49 years) Ever undergone a screening test for cervical cancer (%)	2.2	1.7	0.4	0.3	1.1	0.7	1.1	1.7	0.6	0.9	0.4	0.5	1	0.9	0.1	0.2	1	0.7	3.4	0.5	0.7	0.5	2.4	2.5	0.6	0.3	0.9	0.2	1.4	0.7	0.6	0.1
															1	Screening for Cancer among Adults (age 30-49 years)	Women (age 30-49 years) Ever undergone a breast examination for breast cancer (%)	1.2	0.7	0.4	0.1	0.8	0.4	0.4	0.4	0.4	0.3	0.1	0.1	0.2	0.2	0.2	0.1	0.3	0.3	1.5	0.3	0.3	0.5	0.4	0.3	0.3	0.1	0.2	0.2	0.7	0.3	0.4	0.2
															1	Screening for Cancer among Adults (age 30-49 years)	Women (age 30-49 years) Ever undergone an oral cavity examination for oral cancer (%)	1.2	0.8	0.4	0.2	0.9	0.6	0.6	0.6	0.4	0.3	0.2	0.2	0.1	0.3	0.2	0.1	0.4	0.3	0	0.3	0.9	1.1	0.6	0.3	0.4	0.1	0	0.5	1	0.5	0.4	0.2
															1	Screening for Cancer among Adults (age 30-49 years)	Men (age 30-49 years)Ever undergone an oral cavity examination for oral cancer (%)	0	1.3	1.4	1.1	0.9	0.8	1	1.2	1.3	0.8	0.1	0.5	2.9	0.8	0.4	0.8	1.6	1.3	2.6	0.8	0.5	0.541667	0.5	0.3	1.2	0.7	0	0.5	1.2	0.7	0	1.6
															1	Knowledge of HIV/AIDS among Adults (age 15-49 years)	Women (age 15-49 years) who have comprehensive knowledge24 of HIV/AIDS (%)	0	18.2	23.9	22.8	26.7	16	18.3	11.5	13.5	9.7	21.7	11.2	25.1	20.5	30.8	12.3	22	18.7	46.1	34.7	29.4	38	24	18.4	32.1	25.1	33.6	20.6	11.1	12.5	24.1	18.3
															1	Knowledge of HIV/AIDS among Adults (age 15-49 years)	Men (age 15-49 years) who have comprehensive knowledge24 of HIV/AIDS (%)	37.5	27.1	37.4	28.7	29.7	25	25.5	20.8	33.1	23	39.4	28.1	25.3	24.5	21.3	12.8	39.4	35	46.9	39.8	44.1	28.1	42.4	34.2	40.7	34.3	42.1	33.3	30.4	34	29	24.6
			In our case, we assume that												1	Knowledge of HIV/AIDS among Adults (age 15-49 years)	Women (age 15-49 years) who know that consistent condom use can reduce the chance of getting HIV/AIDS (%)	76.1	64.7	86.3	72.1	75.3	61.5	71.4	62.5	66.6	55.6	76.1	62.5	74.4	71.2	73.3	53.8	71.4	70.7	92.7	74.1	82.3	83.4	72.5	65.3	80.6	73.1	80.4	71	58.6	62.9	76.3	70.6
			1. each indicator is a dimension.												1	Knowledge of HIV/AIDS among Adults (age 15-49 years)	Men (age 15-49 years) who know that consistent condom use can reduce the chance of getting HIV/AIDS (%)	86.4	79.6	90.2	83.3	84.2	76.4	80.7	77.3	82.7	79.8	90.7	76.8	86.9	86.5	81.8	68.4	86.8	89.4	90.4	84.6	93	87.3	89.3	84.4	93.6	89.6	91.4	91.6	70.6	79.1	86.9	84.9
			2. Each dimension has the same weight												1	Women's Empowerment (women age 15-49 years)	Currently married women (age 15-49 years) who usually participate in three household decisions25 (%)	91	87.7	96.5	91.5	91.7	84.1	90.1	86.8	84	87	94.6	89.8	89.9	90.3	96.1	85.8	90.7	86.2	93.8	93.9	92	94.3	93.3	90.3	90.6	86.8	91.8	90.6	89.2	86.6	93.9	91.8
			3. c, instead of a country, represents an area, e.g., u_Manipur												1	Women's Empowerment (women age 15-49 years)	Women (age 15-49 years) who worked in the last 12 months and were paid in cash (%)	25	25.6	28.4	42.6	23.2	28	17.7	14.8	11.7	12.8	18.8	17.7	26.3	25.6	20.2	20.2	22.6	17	36.3	17.7	25	17.2	25.6	20.2	17	17.5	20.2	22.2	23	23.6	17.2	19.3
			4. t represents NHFS5												1	Women's Empowerment (women age 15-49 years)	Women (age 15-49 years) owning a house and/or land (alone or jointly with others) (%)	38.3	45.7	46.1	45.5	35.8	41.3	46.8	53.5	53.4	55.7	57.4	66.5	35.4	45.5	24.7	22.5	35.7	41	21.1	23.4	22.6	27.4	58	67.1	26.5	26.6	23.3	25.1	69.8	70.3	36.3	43.9
			Hence (1) = (2), i.e., SPI.DIMctpd = SPI.PILctp												1	Women's Empowerment (women age 15-49 years)	Women (age 15-49 years) having a bank or savings account that they themselves use (%)	80.9	77.4	77.9	81.1	78.5	73.3	79.8	74.1	79.1	76.2	79.2	79.8	82.8	87.4	82.9	73.2	76.3	72.4	88.8	82.2	72.3	84.8	80.9	82.1	81.7	79	81.3	79.8	86	76.7	81.9	77.9
															1	Women's Empowerment (women age 15-49 years)	Women (age 15-49 years) having a mobile phone that they themselves use (%)	69.4	46.6	61.2	33.9	58.8	31.4	59.9	42.4	61.8	49.3	65.2	43.7	58.8	48	71.9	39.1	65.1	43.4	90.9	77.8	73.7	81	71	54.9	65.5	45.3	73.1	55.7	81.9	75.3	75.4	53.9
															1	Women's Empowerment (women age 15-49 years)	Women age 15-24 years who use hygienic methods of protection during their menstrual period26 (%)	89.4	72.3	83.2	64.8	81.9	53.4	86.7	68.4	74.7	56	88.2	70.8	91.7	79.5	91.2	79.7	96.7	91.6	96.3	90.8	96.9	98.4	95.4	91.9	92.2	81.9	94.5	89.7	93.5	91.4	82.9	63.8
			Finally, the SPI overall score for country c in time t is derived by taking the average across the 5 pillars.												1	Gender Based Violence (age 18-49 years)	Ever-married women age 18-49 years who have ever experienced spousal violence27 (%)	24.2	31.6	14	22.2	26.4	28.7	32.7	35.5	40.6	39.9	25.3	33.4	30.6	30.6	22.9	28.7	18	18.2	6	8.7	22.8	10.3	10.2	12.6	22.4	24.9	12.5	16.2	18.5	26	26.6	32.9
															1	Gender Based Violence (age 18-49 years)	Ever-married women age 18-49 years who have experienced physical violence during any pregnancy (%)	2.5	3.4	1.2	0.9	2.8	2.1	3.1	3.8	1.9	3	2.1	3.4	2.1	3.8	2.3	4	2.5	1.2	0	0.7	3.7	0	1.4	1.7	1.8	2.2	2.4	2	1.1	3.3	2.2	2.3
															1	Gender Based Violence (age 18-49 years)	Young women age 18-29 years who experienced sexual violence by age 18 (%)	1.1	1.6	0.5	0.9	0.5	1.2	0.6	0.7	7.1	8.5	0.5	1.5	0.6	0.8	6.7	10.9	0.2	0.5	0	2.8	1.6	1.70667	0	0.2	0	1.2	0	0.4	0.1	0.8	7.4	8.1
															1	Tobacco Use and Alcohol Consumption among Adults (age 15 years and above)	Women age 15 years and above who use any kind of tobacco (%)	5.4	10.5	9.4	19.6	6.5	11.6	6.5	9.1	3.6	5.3	4.8	9.6	16.6	28	8	12.3	1.7	3	1.2	1.7	2.2	3.4	0.5	0.3	5.9	7.2	2.8	5.4	14	19.7	16.2	23.2
															1	Tobacco Use and Alcohol Consumption among Adults (age 15 years and above)	Men age 15 years and above who use any kind of tobacco (%)	28.8	42.7	33.4	46	35.3	50.8	34.7	47.6	40.3	50.7	37.2	51	40.5	54.1	44.7	49.9	23.3	32.1	25.4	33.4	26.2	32.1	12	13.4	33.3	44.9	27.6	36.8	44.5	51.4	43.9	53.3
															1	Tobacco Use and Alcohol Consumption among Adults (age 15 years and above)	Women age 15 years and above who consume alcohol (%)	0.6	1.6	1.3	6.1	0.5	1.2	0.3	0.3	0.5	0.4	2	7.4	1.4	4.9	0.8	1.3	0.3	0.2	0.3	0.7	0.5	0.3	0.3	0.4	0.3	0.3	0.3	0.4	14.9	25.9	2.6	8.2
															1	Tobacco Use and Alcohol Consumption among Adults (age 15 years and above)	Men age 15 years and above who consume alcohol (%)	16.5	19.9	28.6	36.7	13.2	18.6	13.2	15.1	14	15.8	24.6	38.7	22.7	30.2	18.9	17.7	15.7	16.2	30.4	32.1	21.6	22.9	19.7	24.8	9.3	11.6	21.7	27.5	44.3	54.3	21.3	25.9
	Sl. No.	Pillar	Dimension 1	Dimension 2	Dimension 3	Dimension 4	Dimension 5	Dimension 6	Dimension 7	Dimension 8	Dimension 9	Dimension 10	Dimension 11	Dimension 12	Dimension 13	Exclude?		SPI.PILctp
	1	Population and Household Profile	Female population age 6 years and above who ever attended school (%)	Population below age 15 years (%)	Sex ratio of the total population (females per 1,000 males)	Sex ratio at birth for children born in the last five years (females per 1,000 males)	Children under age 5 years whose birth was registered with the civil authority (%)	Deaths in the last 3 years registered with the civil authority (%)	Population living in households with electricity (%)	Population living in households with an improved drinking-water source1 (%)	Population living in households that use an improved sanitation facility2 (%)	Households using clean fuel for cooking3 (%)	Households using iodized salt (%)	Households with any usual member covered under a health insurance/financing scheme (%)	Children age 5 years who attended pre-primary school during the school year 2019-20 (%)	0		73.1091	63.0909	74.7818	65.8909	72.9	60.0909	67.3636	56.5545	63.5182	54.2727	67.2364	55.1182	69.4091	62.1455	71.5818	63.1	72.4636	66.3091	75.6636	68.2455	73.5091	73.5182	72.8727	69.3	76.8818	66.4909	76.9727	69.1818	68.1	60.6182	71.5455	64.4091
	2	Characteristics of Adults (age 15-49 years)	Women (age 15-49) who are literate4 (%)	Men (age 15-49) who are literate4 (%)	Women (age 15-49) with 10 or more years of schooling (%)	Men (age 15-49) with 10 or more years of schooling (%)	Women (age 15-49) who have ever used the internet (%)	Men (age 15-49) who have ever used the internet (%)								0		69.2167	49.6833	66.6833	49.8333	66.1667	45.3333	66.3167	51.8667	60.1333	42	70.95	46.8667	62.0667	48.3333	64.15	42.5667	74.4833	64.7167	84.6333	71.8	74.35	79.65	75	66.4333	70.8333	53.0167	73.3	64.7167	75.5333	59.4167	66.45	46.4667
	3	Marriage and Fertility	Women age 20-24 years married before age 18 years (%)	Men age 25-29 years married before age 21 years (%)	Total Fertility Rate (number of children per woman)	Women age 15-19 years who were already mothers or pregnant at the time of the survey (%)	Adolescent fertility rate for women age 15-19 years5									0		11.68	21.42	8	12.36	10.38	22.54	8.82	14.62	23.2	34.48	14.08	29.94	11.38	17.86	19.1	37.54	10.64	12.84	7.40734	7.24	8.94	15.981	8.2	9.7	10.34	20.36	10.38	9.82	13.2	17.86	17.78	26.86
	4	Infant and Child Mortality Rates (per 1,000 live births)	Neonatal mortality rate (per 1000 live births)	Infant mortality rate (per 1000 live births)	Under-five mortality rate (per 1000 live births)											0		25.3667	37.2	24.8	46.7	32.0333	42.1333	39.8	50.9667	40.8667	46.6333	22.4	40.2333	29.2667	35.8	20.0333	21.3	27.8667	32.6	18.6305	26.4333	23.9	26.4766	20.0667	31.6	22.6	30.9667	40.2333	38.4667	17.1333	12.5	23.6333	32.1333
	5	Current Use of Family Planning Methods (currently married women age 15–49 years)	Current Use of Family Planning Methods (Currently Married Women Age 15-49 years) - Any method6 (%)	Current Use of Family Planning Methods (Currently Married Women Age 15-49 years) - Any modern method6 (%)	Current Use of Family Planning Methods (Currently Married Women Age 15-49 years) - Female sterilization (%)	Current Use of Family Planning Methods (Currently Married Women Age 15-49 years) - Male sterilization (%)	Current Use of Family Planning Methods (Currently Married Women Age 15-49 years) - IUD/PPIUD (%)	Current Use of Family Planning Methods (Currently Married Women Age 15-49 years) - Pill (%)	Current Use of Family Planning Methods (Currently Married Women Age 15-49 years) - Condom (%)	Current Use of Family Planning Methods (Currently Married Women Age 15-49 years) - Injectables (%)						0		23.175	21.9375	24.8125	23.05	24.7375	25.325	20.475	18.2125	19.325	17.6125	20.85	19.45	21.3125	21.3125	24.8	24.15	23.775	24.325	27.6429	25.225	23.7875	23.7	20.8625	20.9	25.0125	24.3375	23.95	22.825	20.7571	21.8714	18.2	19
	6	Unmet Need for Family Planning (currently married women age 15–49 years)	Total Unmet need for Family Planning (Currently Married Women Age 15-49 years)7 (%)	Unmet need for spacing (Currently Married Women Age 15-49 years)7 (%)												0		6	7.1	5.75	5.85	6.15	5.6	6.35	9.6	8.25	10.1	7.95	8.2	4.25	5	3.6	5.6	5.3	5.55	6.5	5.15	4.05	4.55	6.05	7.2	4.9	5.9	4.4	6.75	10.55	9.6	6.5	7.7
	7	Quality of Family Planning Services	Health worker ever talked to female non-users about family planning (%)	Current users ever told about side effects of current method of family planning8 (%)												0		43.85	42.9	55.45	57.1	52.05	48.3	47.75	48	33.4	35.35	40.35	40.05	45.85	50	35.2	35.75	46.4	47.55	42.25	38.3	43.5	51.2	50.55	49.6	42.5	42.65	41.15	40.2	46.5	46.45	42.7	46.2
	8	MH-Maternity Care (for last birth in the 5 years before the survey)	Mothers who had an antenatal check-up in the first trimester (for last birth in the 5 years before the survey) (%)	Mothers who had at least 4 antenatal care visits (for last birth in the 5 years before the survey) (%)	Mothers whose last birth was protected against neonatal tetanus (for last birth in the 5 years before the survey)9 (%)	Mothers who consumed iron folic acid for 100 days or more when they were pregnant (for last birth in the 5 years before the survey) (%)	Mothers who consumed iron folic acid for 180 days or more when they were pregnant (for last birth in the 5 years before the survey} (%)	Registered pregnancies for which the mother received a Mother and Child Protection (MCP) card (for last birth in the 5 years before the survey) (%)	Mothers who received postnatal care from a doctor/nurse/LHV/ANM/midwife/other health personnel within 2 days of delivery (for last birth in the 5 years before the survey) (%)	Average out-of-pocket expenditure per delivery in a public health facility (for last birth in the 5 years before the survey) (Rs.)	Children born at home who were taken to a health facility for a check-up within 24 hours of birth (for last birth in the 5 years before the survey} (%)	Children who received postnatal care from a doctor/nurse/LHV/ANM/midwife/ other health personnel within 2 days of delivery (for last birth in the 5 years before the survey) (%)				1		65.9667	58.8	63.5111	62.0667	68.4222	63.8889	57.2333	50.7111	48.9778	44.2333	58.4222	51.2556	72.2111	69.8111	66.8444	64.7111	67.3333	66.8222	79.875	68.7444	70.6444	78.45	71.15	65.6	70.825	59.8444	66.1	59.2333	52.0667	44.4889	63.0778	55.9667
	9	Delivery Care (for births in the 5 years before the survey)	Institutional births (in the 5 years before the survey) (%)	Institutional births in public facility (in the 5 years before the survey) (%)	Home births that were conducted by skilled health personnel (in the 5 years before the survey)10 (%)	Births attended by skilled health personnel (in the 5 years before the survey)10 (%)	Births delivered by caesarean section (in the 5 years before the survey) (%)	Births in a private health facility that were delivered by caesarean section (in the 5 years before the survey) (%)	Births in a public health facility that were delivered by caesarean section (in the 5 years before the survey) (%)							1		49.5429	45.5714	51.4143	46.1714	50.2	47.3714	43.3429	40.9	39.3286	38.7143	45.5857	40.5857	55.5857	52.8429	58.3429	56.7143	44.8143	44.7	48.7286	48.4	47.7571	46.7286	51.3286	53.7857	47.8286	43.9143	46.6571	41.3286	51.0429	44.4143	57.3714	48.9143
	10	Child Vaccinations and Vitamin A Supplementation	Children age 12-23 months fully vaccinated based on information from either vaccination card or mother's recall11 (%)	Children age 12-23 months fully vaccinated based on information from vaccination card only12 (%)	Children age 12-23 months who have received BCG (%)	Children age 12-23 months who have received 3 doses of polio vaccine13 (%)	Children age 12-23 months who have received 3 doses of penta or DPT vaccine (%)	Children age 12-23 months who have received the first dose of measles-containing vaccine (MCV) (%)	Children age 24-35 months who have received a second dose of measles-containing vaccine (MCV) (%)	Children age 12-23 months who have received 3 doses of rotavirus vaccine14 (%)	Children age 12-23 months who have received 3 doses of penta or hepatitis B vaccine (%)	Children age 9-35 months who received a vitamin A dose in the last 6 months (%)	Children age 12-23 months who received most of their vaccinations in a public health facility (%)	Children age 12-23 months who received most of their vaccinations in a private health facility (%)		0		67	67.1273	70.0455	70.8182	71.8091	70.9909	64.1182	65.0364	59.8	60.9818	66.0273	69.9364	80.8909	79.5364	67.6182	70.4182	70.7091	70.7273	77.5	79.4818	65.2182	64.4	68.8455	70.5455	72.0091	69.3727	69.1636	66.4455	62.5545	59.5545	59.6273	60.9909
	11	Treatment of Childhood Diseases (children under age 5 years)	Prevalence of diarrhoea in the 2 weeks preceding the survey (Children under age 5 years) (%)	Children with diarrhoea in the 2 weeks preceding the survey who received oral rehydration salts (ORS) (Children under age 5 years) (%)	Children with diarrhoea in the 2 weeks preceding the survey who received zinc (Children under age 5 years) (%)	Children swith diarrhoea in the 2 weeks preceding the survey taken to a health facility or health provider (Children under age 5 years) (%)	Children Prevalence of symptoms of acute respiratory infection (ARI) in the 2 weeks preceding the survey (Children under age 5 years) (%)	Children with fever or symptoms of ARI in the 2 weeks preceding the survey taken to a health facility or health provider (Children under age 5 years) (%)								0		41.2333	39.4833	40.65	41.8667	42.1833	39.2	37.6	36.7333	38.1	39.3333	40.1333	34.6833	38.2667	39.7333	46.05	44.05	37.7167	38.5	40.367	41.3	45.1167	45.5885	40.8167	36.5333	42.1	41.8833	45.5	37.6667	35.9667	32.6333	38.3333	34.75
	12	Child Feeding Practices and Nutritional Status of Children	Children under age 3 years breastfed within one hour of birth15 (%)	Children under age 6 months exclusively breastfed16 (%)	Children age 6-8 months receiving solid or semi-solid food and breastmilk16 (%)	Breastfeeding children age 6-23 months receiving an adequate diet16, 17 (%)	Non-breastfeeding children age 6-23 months receiving an adequate diet16, 17 (%)	Total children age 6-23 months receiving an adequate diet16, 17 (%)	Children under 5 years who are stunted (height-for-age)18 (%)	Children under 5 years who are wasted (weight-for-height)18 (%)	Children under 5 years who are severely wasted (weight-for-height)19 (%)	Children under 5 years who are underweight (weight-for-age)18 (%)	Children under 5 years who are overweight (weight-for-height)20 (%)			0		25.6636	25.9091	23.4636	24.9455	24.0545	25.4818	20.7455	21.3	24.0909	25.6909	21.7364	26.9455	28.3507	33.4636	32.0182	30.8818	23.1182	23.4545	29.0663	30.4273	26.9636	26.859	24.7091	22.1818	25.0364	23.2818	23.4818	22.4455	27.0364	26.8636	26.0398	26.4364
	13	Nutritional Status of Adults (age 15-49 years)	Women (age 15-49 years) whose Body Mass Index (BMI) is below normal (BMI <18.5 kg/m2)21 (%)	Men (age 15-49 years) whose Body Mass Index (BMI) is below normal (BMI <18.5 kg/m2) (%)	Women (age 15-49 years) who are overweight or obese (BMI ≥25.0 kg/m2)21 (%)	Men (age 15-49 years) who are overweight or obese (BMI ≥25.0 kg/m2) (%)	Women (age 15-49 years) who have high risk waist-to-hip ratio (≥0.85) (%)	Men (age 15-49 years) who have high risk waist-to-hip ratio (≥0.90) (%)								0		33.2	29.9333	30.8333	27.4167	28.05	25.1333	33.4	30.1	33.1167	30.5333	32.1167	28.2833	37.7	32.3167	34.9167	32.8	36.3667	34.8167	35.3167	33.1833	38.0167	35.0833	41	37.7167	28.2167	26.8	37.6667	32.7167	31.3	29.15	32.5333	28.45
	14	Anaemia among Children and Adults	Children age 6-59 months who are anaemic (<11.0 g/dl)22 (%)	Non-pregnant women age 15-49 years who are anaemic (<12.0 g/dl)22 (%)	Pregnant women age 15-49 years who are anaemic (<11.0 g/dl)22 (%)	All women age 15-49 years who are anaemic22 (%)	All women age 15-19 years who are anaemic22 (%)	Men age 15-49 years who are anaemic (<13.0 g/dl)22 (%)	Men age 15-19 years who are anaemic (<13.0 g/dl)22 (%)							0		45.6714	51.6143	47	52.8857	47.1714	50.1143	42.4143	45.8857	54.7	55.7857	51.8571	56.8143	49.2286	55.1714	53.8286	63.1286	48.5143	52.5857	40.5586	42.9714	41.8857	48.1428	49.2143	51.8286	44.9429	50.3	41.9286	37.9714	33.7857	37.8571	52.6571	57.4
	15	Blood Sugar Level among Adults (age 15 years and above)	Women age 15 years and above with high (141-160 mg/dl) Blood sugar level23 (%)	Women age 15 years and above wih very high (>160 mg/dl) Blood sugar level23 (%)	Women age 15 years and above wih high or very high (>140 mg/dl) Blood sugar level or taking medicine to control blood sugar level23 (%)	Men age 15 years and above wih high (141-160 mg/dl) Blood sugar level23 (%)	Men (age 15 years and above wih very high (>160 mg/dl) Blood sugar level23 (%)	Men age 15 years and above wih high or very high (>140 mg/dl) Blood sugar level or taking medicine to control blood sugar level23 (%)								0		11.7	8.61667	7.83333	5.88333	7.78333	6.9	7.88333	6.65	11.8667	8.81667	9.08333	7.43333	12.05	9.65	13.7667	12.0333	9.13333	7.71667	10.5333	8.93333	8.25	7.9	10.0833	8.85	5.48333	5.08333	9.56667	7.35	6.83333	6.46667	11.7833	8.71667
	16	Hypertension among Adults (age 15 years and above)	Hypertension among Adults (age 15 years and above)	Hypertension among Adults (age 15 years and above)	Hypertension among Adults (age 15 years and above)	Hypertension among Adults (age 15 years and above)	Hypertension among Adults (age 15 years and above)	Hypertension among Adults (age 15 years and above)								0		15.3333	13.4167	16.2333	16.6667	15.2167	13.3167	14.6167	12.25	10.7	10.25	14.3167	12.4667	16.2833	14.65	13.2833	12	15.4333	14.1333	14.9333	14	18.05	16.1167	21.1333	22.35	11.1333	10.2333	18.6667	16.8333	18.8333	18.8333	13.75	11.75
	17	Screening for Cancer among Adults (age 30-49 years)	Women (age 30-49 years) Ever undergone a screening test for cervical cancer (%)	Women (age 30-49 years) Ever undergone a breast examination for breast cancer (%)	Women (age 30-49 years) Ever undergone an oral cavity examination for oral cancer (%)	Men (age 30-49 years)Ever undergone an oral cavity examination for oral cancer (%)										0		1.53333	1.125	0.65	0.425	0.925	0.625	0.775	0.975	0.675	0.575	0.2	0.325	1.05	0.55	0.225	0.3	0.825	0.65	2.5	0.475	0.6	0.660417	0.975	0.85	0.625	0.3	0.55	0.35	1.075	0.55	0.466667	0.525
	18	Knowledge of HIV/AIDS among Adults (age 15-49 years)	Women (age 15-49 years) who have comprehensive knowledge24 of HIV/AIDS (%)	Men (age 15-49 years) who have comprehensive knowledge24 of HIV/AIDS (%)	Women (age 15-49 years) who know that consistent condom use can reduce the chance of getting HIV/AIDS (%)	Men (age 15-49 years) who know that consistent condom use can reduce the chance of getting HIV/AIDS (%)										0		66.6667	47.4	59.45	51.725	53.975	44.725	48.975	43.025	48.975	42.025	56.975	44.65	52.925	50.675	51.8	36.825	54.9	53.45	69.025	58.3	62.2	59.2	57.05	50.575	61.75	55.525	61.875	54.125	42.675	47.125	54.075	49.6
	19	Women's Empowerment (women age 15-49 years)	Currently married women (age 15-49 years) who usually participate in three household decisions25 (%)	Women (age 15-49 years) who worked in the last 12 months and were paid in cash (%)	Women (age 15-49 years) owning a house and/or land (alone or jointly with others) (%)	Women (age 15-49 years) having a bank or savings account that they themselves use (%)	Women (age 15-49 years) having a mobile phone that they themselves use (%)	Women age 15-24 years who use hygienic methods of protection during their menstrual period26 (%)								1		65.6667	59.2167	65.55	59.9	61.65	51.9167	63.5	56.6667	60.7833	56.1667	67.2333	61.3833	64.15	62.7167	64.5	53.4167	64.5167	58.6	71.2	64.3	63.75	67.1833	70.7	67.75	62.25	56.1833	64.0333	60.5167	73.9	70.65	64.6	58.4333
	20	Gender Based Violence (age 18-49 years)	Ever-married women age 18-49 years who have ever experienced spousal violence27 (%)	Ever-married women age 18-49 years who have experienced physical violence during any pregnancy (%)	Young women age 18-29 years who experienced sexual violence by age 18 (%)											0		9.26667	12.2	5.23333	8	9.9	10.6667	12.1333	13.3333	16.5333	17.1333	9.3	12.7667	11.1	11.7333	10.6333	14.5333	6.9	6.63333	6	4.06667	9.36667	6.00333	5.8	4.83333	12.1	9.43333	7.45	6.2	6.56667	10.0333	12.0667	14.4333
	21	Tobacco Use and Alcohol Consumption among Adults (age 15 years and above)	Women age 15 years and above who use any kind of tobacco (%)	Men age 15 years and above who use any kind of tobacco (%)	Women age 15 years and above who consume alcohol (%)	Men age 15 years and above who consume alcohol (%)										0		12.825	18.675	18.175	27.1	13.875	20.55	13.675	18.025	14.6	18.05	17.15	26.675	20.3	29.3	18.1	20.3	10.25	12.875	14.325	16.975	12.625	14.675	8.125	9.725	12.2	16	13.1	17.525	29.425	37.825	21	27.65
																1	SPI.INDEXct	60.3921	54.5294	60.1585	56.046	60.0907	54.3923	54.6921	49.4259	49.6966	46.3714	57.0804	51.0749	63.9823	61.7902	63.2291	58.2807	58.8881	56.7074	66.6012	60.4815	60.7172	64.1206	64.3929	62.3786	60.3012	53.314	58.9302	53.6929	59.0032	53.1844	61.6831	54.4381
																States/UTs	India	India	Chhattisgarh	Chhattisgarh	Madhya Pradesh	Madhya Pradesh	Uttar Pradesh	Uttar Pradesh	Bihar	Bihar	Jharkhand	Jharkhand	Odisha	Odisha	West Bengal	West Bengal	Haryana	Haryana	Himachal Pradesh	Himachal Pradesh	NCT of Delhi	NCT of Delhi	Punjab	Punjab	Rajasthan	Rajasthan	Uttarakhand	Uttarakhand	Arunachal Pradesh	Arunachal Pradesh	Assam	Assam	Manipur
																Area	Urban	Rural	Urban	Rural	Urban	Rural	Urban	Rural	Urban	Rural	Urban	Rural	Urban	Rural	Urban	Rural	Urban	Rural	Urban	Rural	Urban	Rural	Urban	Rural	Urban	Rural	Urban	Rural	Urban	Rural	Urban	Rural	Urban
																State_UT	u_India	r_India	u_Chhattisgarh	r_Chhattisgarh	u_Madhya Pradesh	r_Madhya Pradesh	u_Uttar Pradesh	r_Uttar Pradesh	u_Bihar	r_Bihar	u_Jharkhand	r_Jharkhand	u_Odisha	r_Odisha	u_West Bengal	r_West Bengal	u_Haryana	r_Haryana	u_Himachal Pradesh	r_Himachal Pradesh	u_NCT of Delhi	r_NCT of Delhi	u_Punjab	r_Punjab	u_Rajasthan	r_Rajasthan	u_Uttarakhand	r_Uttarakhand	u_Arunachal Pradesh	r_Arunachal Pradesh	u_Assam	r_Assam	u_Manipur
																	u_India	r_India	u_C	r_C	u_C	r_C	u_C	r_C	u_E	r_E	u_E	r_E	u_E	r_E	u_E	r_E	u_N	r_N	u_N	r_N	u_N	r_N	u_N	r_N	u_N	r_N	u_N	r_N	u_NE	r_NE	u_NE	r_NE	u_NE
																	u_India	r_India	C	C	C	C	C	C	E	E	E	E	E	E	E	E	N	N	N	N	N	N	N	N	N	N	N	N	NE	NE	NE	NE	NE
																MHU	65.9667	58.8	63.5111	62.0667	68.4222	63.8889	57.2333	50.7111	48.9778	44.2333	58.4222	51.2556	72.2111	69.8111	66.8444	64.7111	67.3333	66.8222	79.875	68.7444	70.6444	78.45	71.15	65.6	70.825	59.8444	66.1	59.2333	52.0667	44.4889	63.0778	55.9667	75.9125
																DC	49.5429	45.5714	51.4143	46.1714	50.2	47.3714	43.3429	40.9	39.3286	38.7143	45.5857	40.5857	55.5857	52.8429	58.3429	56.7143	44.8143	44.7	48.7286	48.4	47.7571	46.7286	51.3286	53.7857	47.8286	43.9143	46.6571	41.3286	51.0429	44.4143	57.3714	48.9143	55.0571
																WE	65.6667	59.2167	65.55	59.9	61.65	51.9167	63.5	56.6667	60.7833	56.1667	67.2333	61.3833	64.15	62.7167	64.5	53.4167	64.5167	58.6	71.2	64.3	63.75	67.1833	70.7	67.75	62.25	56.1833	64.0333	60.5167	73.9	70.65	64.6	58.4333	72.75
[truncated: 42 more columns]

## Sheet: Quantile_no_imputation
States/UTs	Area	State_UT	Region Zone	Zones	MHU	WE	DC		MHU-Q	DC-Q	WE-Q
Chhattisgarh	Urban	u_Chhattisgarh	u_C	C	63.5111	65.55	51.4143		Q3	Q3	Q3
Chhattisgarh	Rural	r_Chhattisgarh	r_C	C	62.0667	59.9	46.1714		Q3	Q2	Q2
Madhya Pradesh	Urban	u_Madhya Pradesh	u_C	C	68.4222	61.65	50.2		Q3	Q3	Q2
Madhya Pradesh	Rural	r_Madhya Pradesh	r_C	C	63.8889	51.9167	47.3714		Q3	Q2	Q1
Uttar Pradesh	Urban	u_Uttar Pradesh	u_C	C	57.2333	63.5	43.3429		Q2	Q2	Q2
Uttar Pradesh	Rural	r_Uttar Pradesh	r_C	C	50.7111	56.6667	40.9		Q2	Q2	Q1
Bihar	Urban	u_Bihar	u_E	E	48.9778	60.7833	39.3286		Q2	Q2	Q2
Bihar	Rural	r_Bihar	r_E	E	44.2333	56.1667	38.7143		Q1	Q2	Q1
Jharkhand	Urban	u_Jharkhand	u_E	E	58.4222	67.2333	45.5857		Q2	Q2	Q3
Jharkhand	Rural	r_Jharkhand	r_E	E	51.2556	61.3833	40.5857		Q2	Q2	Q2
Odisha	Urban	u_Odisha	u_E	E	72.2111	64.15	55.5857		Q3	Q3	Q3
Odisha	Rural	r_Odisha	r_E	E	69.8111	62.7167	52.8429		Q3	Q3	Q2
West Bengal	Urban	u_West Bengal	u_E	E	66.8444	64.5	58.3429		Q3	Q3	Q3
West Bengal	Rural	r_West Bengal	r_E	E	64.7111	53.4167	56.7143		Q3	Q3	Q1
Haryana	Urban	u_Haryana	u_N	N	67.3333	64.5167	44.8143		Q3	Q2	Q3
Haryana	Rural	r_Haryana	r_N	N	66.8222	58.6	44.7		Q3	Q2	Q2
Himachal Pradesh	Urban	u_Himachal Pradesh	u_N	N	79.875	71.2	48.7286		Q4	Q3	Q4
Himachal Pradesh	Rural	r_Himachal Pradesh	r_N	N	68.7444	64.3	48.4		Q3	Q3	Q3
NCT of Delhi	Urban	u_NCT of Delhi	u_N	N	70.6444	63.75	47.7571		Q3	Q2	Q3
NCT of Delhi	Rural	r_NCT of Delhi	r_N	N	78.45	67.1833	46.7286		Q4	Q2	Q3
Punjab	Urban	u_Punjab	u_N	N	71.15	70.7	51.3286		Q3	Q3	Q4
Punjab	Rural	r_Punjab	r_N	N	65.6	67.75	53.7857		Q3	Q3	Q3
Rajasthan	Urban	u_Rajasthan	u_N	N	70.825	62.25	47.8286		Q3	Q3	Q2
Rajasthan	Rural	r_Rajasthan	r_N	N	59.8444	56.1833	43.9143		Q2	Q2	Q1
Uttarakhand	Urban	u_Uttarakhand	u_N	N	66.1	64.0333	46.6571		Q3	Q2	Q3
Uttarakhand	Rural	r_Uttarakhand	r_N	N	59.2333	60.5167	41.3286		Q2	Q2	Q2
Chandigarh	Urban	u_Chandigarh	u_N	N	83.7375	66.2333	64.0833		Q4	Q4	Q3
Jammu & Kashmir	Urban	u_Jammu & Kashmir	u_N	N	74.425	67.05	68.8571		Q3	Q4	Q3
Jammu & Kashmir	Rural	r_Jammu & Kashmir	r_N	N	62.5556	64.5667	61.0429		Q3	Q4	Q3
Ladakh	Urban	u_Ladakh	u_N	N	67.675	72.95	65.65		Q3	Q4	Q4
Ladakh	Rural	r_Ladakh	r_N	N	66.5375	71.1167	59.75		Q3	Q4	Q4
Arunachal Pradesh	Urban	u_Arunachal Pradesh	u_NE	NE	52.0667	73.9	51.0429		Q2	Q3	Q4
Arunachal Pradesh	Rural	r_Arunachal Pradesh	r_NE	NE	44.4889	70.65	44.4143		Q1	Q2	Q4
Assam	Urban	u_Assam	u_NE	NE	63.0778	64.6	57.3714		Q3	Q3	Q3
Assam	Rural	r_Assam	r_NE	NE	55.9667	58.4333	48.9143		Q2	Q3	Q2
Manipur	Urban	u_Manipur	u_NE	NE	75.9125	72.75	55.0571		Q4	Q3	Q4
Manipur	Rural	r_Manipur	r_NE	NE	57.4444	69.4333	43.9571		Q2	Q2	Q3
Meghalaya	Urban	u_Meghalaya	u_NE	NE	61.6375	70.9	44.6429		Q2	Q2	Q4
Meghalaya	Rural	r_Meghalaya	r_NE	NE	47.2667	65.4667	31.3571		Q1	Q1	Q3
Mizoram	Urban	u_Mizoram	u_NE	NE	65.7625	69.05	48.4571		Q3	Q3	Q3
Mizoram	Rural	r_Mizoram	r_NE	NE	48.9889	64.2667	37.4429		Q2	Q2	Q3
Nagaland	Urban	u_Nagaland	u_NE	NE	47.9333	68.0167	33.6429		Q1	Q1	Q3
Nagaland	Rural	r_Nagaland	r_NE	NE	34.4556	59.6167	24.3429		Q1	Q1	Q2
Sikkim	Urban	u_Sikkim	u_NE	NE	61.4125	72.5833	56.6		Q2	Q3	Q4
Sikkim	Rural	r_Sikkim	r_NE	NE	68.975	69.9167	54.1143		Q3	Q3	Q4
Tripura	Urban	u_Tripura	u_NE	NE	66.6625	58.6667	65		Q3	Q4	Q2
Tripura	Rural	r_Tripura	r_NE	NE	52.3667	53.7	49.3429		Q2	Q3	Q1
Andhra Pradesh	Urban	u_Andhra Pradesh	u_S	S	80.5	67.6667	55.3143		Q4	Q3	Q3
Andhra Pradesh	Rural	r_Andhra Pradesh	r_S	S	71.4	63.7333	53.1286		Q3	Q3	Q3
Karnataka	Urban	u_Karnataka	u_S	S	66.1222	72.75	51.7714		Q3	Q3	Q4
Karnataka	Rural	r_Karnataka	r_S	S	64.7889	68.75	52.1571		Q3	Q3	Q3
Kerala	Urban	u_Kerala	u_S	S	86	67.45	49.6		Q4	Q3	Q3
Kerala	Rural	r_Kerala	r_S	S	86.5125	67.6833	50.4143		Q4	Q3	Q3
Tamil Nadu	Urban	u_Tamil Nadu	u_S	S	86.4125	73.8167	57.7857		Q4	Q3	Q4
Tamil Nadu	Rural	r_Tamil Nadu	r_S	S	85.9875	74.9667	59.7286		Q4	Q4	Q4
Telangana	Urban	u_Telangana	u_S	S	78.1125	70.7333	61.1714		Q4	Q4	Q4
Telangana	Rural	r_Telangana	r_S	S	69.2444	73.7167	61.1571		Q3	Q4	Q4
Andaman & Nicobar Islands	Urban	u_Andaman & Nicobar Islands	u_S	S	85.675	67.7333	70.42		Q4	Q4	Q3
Andaman & Nicobar Islands	Rural	r_Andaman & Nicobar Islands	r_S	S	80.425	66.9667	54.1667		Q4	Q3	Q3
Lakshadweep	Urban	u_Lakshadweep	u_S	S	87.975	63.85	49.9714		Q4	Q3	Q3
Lakshadweep	Rural	r_Lakshadweep	r_S	S	82.9	57.88	71.18		Q4	Q4	Q2
Puducherry	Urban	u_Puducherry	u_S	S	87.5	74.35	55.4286		Q4	Q3	Q4
Puducherry	Rural	r_Puducherry	r_S	S	86.575	75.35	68.1833		Q4	Q4	Q4
Dadra and Nagar Haveli & Daman and Diu	Urban	u_Dadra and Nagar Haveli & Daman and Diu	u_W	W	75.125	69.25	50.3		Q3	Q3	Q3
Dadra and Nagar Haveli & Daman and Diu	Rural	r_Dadra and Nagar Haveli & Daman and Diu	r_W	W	81.4875	69.5	49.5286		Q4	Q3	Q4
Goa	Urban	u_Goa	u_W	W	87.425	70.45	61.65		Q4	Q4	Q4
Goa	Rural	r_Goa	r_W	W	88.95	71.2833	64.5667		Q4	Q4	Q4
Gujarat	Urban	u_Gujarat	u_W	W	72.1111	63.25	45.9		Q3	Q2	Q2
Gujarat	Rural	r_Gujarat	r_W	W	68.6556	55.0667	40.2286		Q3	Q2	Q1
Maharastra	Urban	u_Maharastra	u_W	W	66.2	62.3833	48.4571		Q3	Q3	Q2
Maharastra	Rural	r_Maharastra	r_W	W	64.4111	57.9	45.9		Q3	Q2	Q2
				Score Range	54.4944	23.4333	46.8371
				Quantile Unite	13.6236	5.85833	11.7093
				Q1	48.0792	57.775	36.0521
				Q2	61.7028	63.6333	47.7614
				Q3	75.3264	69.4917	59.4707
				Q4	88.95	75.35	71.18
				MAX	88.95	75.35	71.18
				MIN	34.4556	51.9167	24.3429

## Sheet: MHU
States/UTs	Area	State_UT	Region Zone	Zones	MHU	MHU-Q	MHU
Himachal Pradesh	Urban	u_Himachal Pradesh	u_N	N	79.875	Q4	Q4 = 26.76 %
NCT of Delhi	Rural	r_NCT of Delhi	r_N	N	78.45	Q4	Q3 = 46.48 %
Chandigarh	Urban	u_Chandigarh	u_N	N	83.7375	Q4	Q2 = 19.71 %
Manipur	Urban	u_Manipur	u_NE	NE	75.9125	Q4	Q1 = 7.04%
Andhra Pradesh	Urban	u_Andhra Pradesh	u_S	S	80.5	Q4
Kerala	Urban	u_Kerala	u_S	S	86	Q4
Kerala	Rural	r_Kerala	r_S	S	86.5125	Q4
Tamil Nadu	Urban	u_Tamil Nadu	u_S	S	86.4125	Q4
Tamil Nadu	Rural	r_Tamil Nadu	r_S	S	85.9875	Q4
Telangana	Urban	u_Telangana	u_S	S	78.1125	Q4
Andaman & Nicobar Islands	Urban	u_Andaman & Nicobar Islands	u_S	S	85.675	Q4
Andaman & Nicobar Islands	Rural	r_Andaman & Nicobar Islands	r_S	S	80.425	Q4
Lakshadweep	Urban	u_Lakshadweep	u_S	S	87.975	Q4
Lakshadweep	Rural	r_Lakshadweep	r_S	S	82.9	Q4
Puducherry	Urban	u_Puducherry	u_S	S	87.5	Q4
Puducherry	Rural	r_Puducherry	r_S	S	86.575	Q4
Dadra and Nagar Haveli & Daman and Diu	Rural	r_Dadra and Nagar Haveli & Daman and Diu	r_W	W	81.4875	Q4
Goa	Urban	u_Goa	u_W	W	87.425	Q4
Goa	Rural	r_Goa	r_W	W	88.95	Q4
Chhattisgarh	Urban	u_Chhattisgarh	u_C	C	63.5111	Q3
Chhattisgarh	Rural	r_Chhattisgarh	r_C	C	62.0667	Q3
Madhya Pradesh	Urban	u_Madhya Pradesh	u_C	C	68.4222	Q3
Madhya Pradesh	Rural	r_Madhya Pradesh	r_C	C	63.8889	Q3
Odisha	Urban	u_Odisha	u_E	E	72.2111	Q3
Odisha	Rural	r_Odisha	r_E	E	69.8111	Q3
West Bengal	Urban	u_West Bengal	u_E	E	66.8444	Q3
West Bengal	Rural	r_West Bengal	r_E	E	64.7111	Q3
Haryana	Urban	u_Haryana	u_N	N	67.3333	Q3
Haryana	Rural	r_Haryana	r_N	N	66.8222	Q3
Himachal Pradesh	Rural	r_Himachal Pradesh	r_N	N	68.7444	Q3
NCT of Delhi	Urban	u_NCT of Delhi	u_N	N	70.6444	Q3
Punjab	Urban	u_Punjab	u_N	N	71.15	Q3
Punjab	Rural	r_Punjab	r_N	N	65.6	Q3
Rajasthan	Urban	u_Rajasthan	u_N	N	70.825	Q3
Uttarakhand	Urban	u_Uttarakhand	u_N	N	66.1	Q3
Jammu & Kashmir	Urban	u_Jammu & Kashmir	u_N	N	74.425	Q3
Jammu & Kashmir	Rural	r_Jammu & Kashmir	r_N	N	62.5556	Q3
Ladakh	Urban	u_Ladakh	u_N	N	67.675	Q3
Ladakh	Rural	r_Ladakh	r_N	N	66.5375	Q3
Assam	Urban	u_Assam	u_NE	NE	63.0778	Q3
Mizoram	Urban	u_Mizoram	u_NE	NE	65.7625	Q3
Sikkim	Rural	r_Sikkim	r_NE	NE	68.975	Q3
Tripura	Urban	u_Tripura	u_NE	NE	66.6625	Q3
Andhra Pradesh	Rural	r_Andhra Pradesh	r_S	S	71.4	Q3
Karnataka	Urban	u_Karnataka	u_S	S	66.1222	Q3
Karnataka	Rural	r_Karnataka	r_S	S	64.7889	Q3
Telangana	Rural	r_Telangana	r_S	S	69.2444	Q3
Dadra and Nagar Haveli & Daman and Diu	Urban	u_Dadra and Nagar Haveli & Daman and Diu	u_W	W	75.125	Q3
Gujarat	Urban	u_Gujarat	u_W	W	72.1111	Q3
Gujarat	Rural	r_Gujarat	r_W	W	68.6556	Q3
Maharastra	Urban	u_Maharastra	u_W	W	66.2	Q3
Maharastra	Rural	r_Maharastra	r_W	W	64.4111	Q3
Uttar Pradesh	Urban	u_Uttar Pradesh	u_C	C	57.2333	Q2
Uttar Pradesh	Rural	r_Uttar Pradesh	r_C	C	50.7111	Q2
Bihar	Urban	u_Bihar	u_E	E	48.9778	Q2
Jharkhand	Urban	u_Jharkhand	u_E	E	58.4222	Q2
Jharkhand	Rural	r_Jharkhand	r_E	E	51.2556	Q2
Rajasthan	Rural	r_Rajasthan	r_N	N	59.8444	Q2
Uttarakhand	Rural	r_Uttarakhand	r_N	N	59.2333	Q2
Arunachal Pradesh	Urban	u_Arunachal Pradesh	u_NE	NE	52.0667	Q2
Assam	Rural	r_Assam	r_NE	NE	55.9667	Q2
Manipur	Rural	r_Manipur	r_NE	NE	57.4444	Q2
Meghalaya	Urban	u_Meghalaya	u_NE	NE	61.6375	Q2
Mizoram	Rural	r_Mizoram	r_NE	NE	48.9889	Q2
Sikkim	Urban	u_Sikkim	u_NE	NE	61.4125	Q2
Tripura	Rural	r_Tripura	r_NE	NE	52.3667	Q2
Bihar	Rural	r_Bihar	r_E	E	44.2333	Q1
Arunachal Pradesh	Rural	r_Arunachal Pradesh	r_NE	NE	44.4889	Q1
Meghalaya	Rural	r_Meghalaya	r_NE	NE	47.2667	Q1
Nagaland	Urban	u_Nagaland	u_NE	NE	47.9333	Q1
Nagaland	Rural	r_Nagaland	r_NE	NE	34.4556	Q1

## Sheet: WE
States/UTs	Area	State_UT	Region Zone	Zones	WE	WE-Q	WE
Himachal Pradesh	Urban	u_Himachal Pradesh	u_N	N	71.2	Q4	Q4 = 28.17 %
Punjab	Urban	u_Punjab	u_N	N	70.7	Q4	Q3 = 39.44 %
Ladakh	Urban	u_Ladakh	u_N	N	72.95	Q4	Q2 = 22.54 %
Ladakh	Rural	r_Ladakh	r_N	N	71.1167	Q4	Q1 = 9.86%
Arunachal Pradesh	Urban	u_Arunachal Pradesh	u_NE	NE	73.9	Q4
Arunachal Pradesh	Rural	r_Arunachal Pradesh	r_NE	NE	70.65	Q4
Manipur	Urban	u_Manipur	u_NE	NE	72.75	Q4
Meghalaya	Urban	u_Meghalaya	u_NE	NE	70.9	Q4
Sikkim	Urban	u_Sikkim	u_NE	NE	72.5833	Q4
Sikkim	Rural	r_Sikkim	r_NE	NE	69.9167	Q4
Karnataka	Urban	u_Karnataka	u_S	S	72.75	Q4
Tamil Nadu	Urban	u_Tamil Nadu	u_S	S	73.8167	Q4
Tamil Nadu	Rural	r_Tamil Nadu	r_S	S	74.9667	Q4
Telangana	Urban	u_Telangana	u_S	S	70.7333	Q4
Telangana	Rural	r_Telangana	r_S	S	73.7167	Q4
Puducherry	Urban	u_Puducherry	u_S	S	74.35	Q4
Puducherry	Rural	r_Puducherry	r_S	S	75.35	Q4
Dadra and Nagar Haveli & Daman and Diu	Rural	r_Dadra and Nagar Haveli & Daman and Diu	r_W	W	69.5	Q4
Goa	Urban	u_Goa	u_W	W	70.45	Q4
Goa	Rural	r_Goa	r_W	W	71.2833	Q4
Chhattisgarh	Urban	u_Chhattisgarh	u_C	C	65.55	Q3
Jharkhand	Urban	u_Jharkhand	u_E	E	67.2333	Q3
Odisha	Urban	u_Odisha	u_E	E	64.15	Q3
West Bengal	Urban	u_West Bengal	u_E	E	64.5	Q3
Haryana	Urban	u_Haryana	u_N	N	64.5167	Q3
Himachal Pradesh	Rural	r_Himachal Pradesh	r_N	N	64.3	Q3
NCT of Delhi	Urban	u_NCT of Delhi	u_N	N	63.75	Q3
NCT of Delhi	Rural	r_NCT of Delhi	r_N	N	67.1833	Q3
Punjab	Rural	r_Punjab	r_N	N	67.75	Q3
Uttarakhand	Urban	u_Uttarakhand	u_N	N	64.0333	Q3
Chandigarh	Urban	u_Chandigarh	u_N	N	66.2333	Q3
Jammu & Kashmir	Urban	u_Jammu & Kashmir	u_N	N	67.05	Q3
Jammu & Kashmir	Rural	r_Jammu & Kashmir	r_N	N	64.5667	Q3
Assam	Urban	u_Assam	u_NE	NE	64.6	Q3
Manipur	Rural	r_Manipur	r_NE	NE	69.4333	Q3
Meghalaya	Rural	r_Meghalaya	r_NE	NE	65.4667	Q3
Mizoram	Urban	u_Mizoram	u_NE	NE	69.05	Q3
Mizoram	Rural	r_Mizoram	r_NE	NE	64.2667	Q3
Nagaland	Urban	u_Nagaland	u_NE	NE	68.0167	Q3
Andhra Pradesh	Urban	u_Andhra Pradesh	u_S	S	67.6667	Q3
Andhra Pradesh	Rural	r_Andhra Pradesh	r_S	S	63.7333	Q3
Karnataka	Rural	r_Karnataka	r_S	S	68.75	Q3
Kerala	Urban	u_Kerala	u_S	S	67.45	Q3
Kerala	Rural	r_Kerala	r_S	S	67.6833	Q3
Andaman & Nicobar Islands	Urban	u_Andaman & Nicobar Islands	u_S	S	67.7333	Q3
Andaman & Nicobar Islands	Rural	r_Andaman & Nicobar Islands	r_S	S	66.9667	Q3
Lakshadweep	Urban	u_Lakshadweep	u_S	S	63.85	Q3
Dadra and Nagar Haveli & Daman and Diu	Urban	u_Dadra and Nagar Haveli & Daman and Diu	u_W	W	69.25	Q3
Chhattisgarh	Rural	r_Chhattisgarh	r_C	C	59.9	Q2
Madhya Pradesh	Urban	u_Madhya Pradesh	u_C	C	61.65	Q2
Uttar Pradesh	Urban	u_Uttar Pradesh	u_C	C	63.5	Q2
Bihar	Urban	u_Bihar	u_E	E	60.7833	Q2
Jharkhand	Rural	r_Jharkhand	r_E	E	61.3833	Q2
Odisha	Rural	r_Odisha	r_E	E	62.7167	Q2
Haryana	Rural	r_Haryana	r_N	N	58.6	Q2
Rajasthan	Urban	u_Rajasthan	u_N	N	62.25	Q2
Uttarakhand	Rural	r_Uttarakhand	r_N	N	60.5167	Q2
Assam	Rural	r_Assam	r_NE	NE	58.4333	Q2
Nagaland	Rural	r_Nagaland	r_NE	NE	59.6167	Q2
Tripura	Urban	u_Tripura	u_NE	NE	58.6667	Q2
Lakshadweep	Rural	r_Lakshadweep	r_S	S	57.88	Q2
Gujarat	Urban	u_Gujarat	u_W	W	63.25	Q2
Maharastra	Urban	u_Maharastra	u_W	W	62.3833	Q2
Maharastra	Rural	r_Maharastra	r_W	W	57.9	Q2
Madhya Pradesh	Rural	r_Madhya Pradesh	r_C	C	51.9167	Q1
Uttar Pradesh	Rural	r_Uttar Pradesh	r_C	C	56.6667	Q1
Bihar	Rural	r_Bihar	r_E	E	56.1667	Q1
West Bengal	Rural	r_West Bengal	r_E	E	53.4167	Q1
Rajasthan	Rural	r_Rajasthan	r_N	N	56.1833	Q1
Tripura	Rural	r_Tripura	r_NE	NE	53.7	Q1
Gujarat	Rural	r_Gujarat	r_W	W	55.0667	Q1

## Sheet: DC
States/UTs	Area	State_UT	Region Zone	Zones	DC	DC-Q
Chandigarh	Urban	u_Chandigarh	u_N	N	64.0833	Q4	Q4 = 19.71 %
Jammu & Kashmir	Urban	u_Jammu & Kashmir	u_N	N	68.8571	Q4	Q3 = 45.07 %
Jammu & Kashmir	Rural	r_Jammu & Kashmir	r_N	N	61.0429	Q4	Q2 = 30.99 %
Ladakh	Urban	u_Ladakh	u_N	N	65.65	Q4	Q1 = 4.22%
Ladakh	Rural	r_Ladakh	r_N	N	59.75	Q4
Tripura	Urban	u_Tripura	u_NE	NE	65	Q4
Tamil Nadu	Rural	r_Tamil Nadu	r_S	S	59.7286	Q4
Telangana	Urban	u_Telangana	u_S	S	61.1714	Q4
Telangana	Rural	r_Telangana	r_S	S	61.1571	Q4
Andaman & Nicobar Islands	Urban	u_Andaman & Nicobar Islands	u_S	S	70.42	Q4
Lakshadweep	Rural	r_Lakshadweep	r_S	S	71.18	Q4
Puducherry	Rural	r_Puducherry	r_S	S	68.1833	Q4
Goa	Urban	u_Goa	u_W	W	61.65	Q4
Goa	Rural	r_Goa	r_W	W	64.5667	Q4
Chhattisgarh	Urban	u_Chhattisgarh	u_C	C	51.4143	Q3
Madhya Pradesh	Urban	u_Madhya Pradesh	u_C	C	50.2	Q3
Odisha	Urban	u_Odisha	u_E	E	55.5857	Q3
Odisha	Rural	r_Odisha	r_E	E	52.8429	Q3
West Bengal	Urban	u_West Bengal	u_E	E	58.3429	Q3
West Bengal	Rural	r_West Bengal	r_E	E	56.7143	Q3
Himachal Pradesh	Urban	u_Himachal Pradesh	u_N	N	48.7286	Q3
Himachal Pradesh	Rural	r_Himachal Pradesh	r_N	N	48.4	Q3
Punjab	Urban	u_Punjab	u_N	N	51.3286	Q3
Punjab	Rural	r_Punjab	r_N	N	53.7857	Q3
Rajasthan	Urban	u_Rajasthan	u_N	N	47.8286	Q3
Arunachal Pradesh	Urban	u_Arunachal Pradesh	u_NE	NE	51.0429	Q3
Assam	Urban	u_Assam	u_NE	NE	57.3714	Q3
Assam	Rural	r_Assam	r_NE	NE	48.9143	Q3
Manipur	Urban	u_Manipur	u_NE	NE	55.0571	Q3
Mizoram	Urban	u_Mizoram	u_NE	NE	48.4571	Q3
Sikkim	Urban	u_Sikkim	u_NE	NE	56.6	Q3
Sikkim	Rural	r_Sikkim	r_NE	NE	54.1143	Q3
Tripura	Rural	r_Tripura	r_NE	NE	49.3429	Q3
Andhra Pradesh	Urban	u_Andhra Pradesh	u_S	S	55.3143	Q3
Andhra Pradesh	Rural	r_Andhra Pradesh	r_S	S	53.1286	Q3
Karnataka	Urban	u_Karnataka	u_S	S	51.7714	Q3
Karnataka	Rural	r_Karnataka	r_S	S	52.1571	Q3
Kerala	Urban	u_Kerala	u_S	S	49.6	Q3
Kerala	Rural	r_Kerala	r_S	S	50.4143	Q3
Tamil Nadu	Urban	u_Tamil Nadu	u_S	S	57.7857	Q3
Andaman & Nicobar Islands	Rural	r_Andaman & Nicobar Islands	r_S	S	54.1667	Q3
Lakshadweep	Urban	u_Lakshadweep	u_S	S	49.9714	Q3
Puducherry	Urban	u_Puducherry	u_S	S	55.4286	Q3
Dadra and Nagar Haveli & Daman and Diu	Urban	u_Dadra and Nagar Haveli & Daman and Diu	u_W	W	50.3	Q3
Dadra and Nagar Haveli & Daman and Diu	Rural	r_Dadra and Nagar Haveli & Daman and Diu	r_W	W	49.5286	Q3
Maharastra	Urban	u_Maharastra	u_W	W	48.4571	Q3
Chhattisgarh	Rural	r_Chhattisgarh	r_C	C	46.1714	Q2
Madhya Pradesh	Rural	r_Madhya Pradesh	r_C	C	47.3714	Q2
Uttar Pradesh	Urban	u_Uttar Pradesh	u_C	C	43.3429	Q2
Uttar Pradesh	Rural	r_Uttar Pradesh	r_C	C	40.9	Q2
Bihar	Urban	u_Bihar	u_E	E	39.3286	Q2
Bihar	Rural	r_Bihar	r_E	E	38.7143	Q2
Jharkhand	Urban	u_Jharkhand	u_E	E	45.5857	Q2
Jharkhand	Rural	r_Jharkhand	r_E	E	40.5857	Q2
Haryana	Urban	u_Haryana	u_N	N	44.8143	Q2
Haryana	Rural	r_Haryana	r_N	N	44.7	Q2
NCT of Delhi	Urban	u_NCT of Delhi	u_N	N	47.7571	Q2
NCT of Delhi	Rural	r_NCT of Delhi	r_N	N	46.7286	Q2
Rajasthan	Rural	r_Rajasthan	r_N	N	43.9143	Q2
Uttarakhand	Urban	u_Uttarakhand	u_N	N	46.6571	Q2
Uttarakhand	Rural	r_Uttarakhand	r_N	N	41.3286	Q2
Arunachal Pradesh	Rural	r_Arunachal Pradesh	r_NE	NE	44.4143	Q2
Manipur	Rural	r_Manipur	r_NE	NE	43.9571	Q2
Meghalaya	Urban	u_Meghalaya	u_NE	NE	44.6429	Q2
Mizoram	Rural	r_Mizoram	r_NE	NE	37.4429	Q2
Gujarat	Urban	u_Gujarat	u_W	W	45.9	Q2
Gujarat	Rural	r_Gujarat	r_W	W	40.2286	Q2
Maharastra	Rural	r_Maharastra	r_W	W	45.9	Q2
Meghalaya	Rural	r_Meghalaya	r_NE	NE	31.3571	Q1
Nagaland	Urban	u_Nagaland	u_NE	NE	33.6429	Q1
Nagaland	Rural	r_Nagaland	r_NE	NE	24.3429	Q1

## Sheet: Freq_Fav
MHU	WE	DC			Zones	Total Regions in the zone	Number of regions with Q4 and Q3 scores in a Zone for the Pillar			Favourability Score (%)
3	3	3					MHU	WE	DC	MHU	WE	DC
3	3	3			C	6	4	1	2	66.6667	16.6667	33.3333
3	3	3			E	8	4	3	4	50	37.5	50
4	3	3			N	17	15	13	10	88.2353	76.4706	58.8235
5	4	3			NE	16	5	12	9	31.25	75	56.25
5	4	4			S	16	16	15	16	100	93.75	100
5	4	5			W	8	8	4	5	100	50	62.5
5	4	5
5	4	5
5	4	5			Zone	C	E	N	NE	S	W
5	5	5			MHU	66.6667	50	88.2353	31.25	100	100
5	5	5			WE	16.6667	37.5	76.4706	75	93.75	50
5	5	6			DC	33.3333	50	58.8235	56.25	100	62.5
5	5	6
5	5	1
5	5	1
6	5	2
6	6	2
6	6	2
1	6	2
1	1	3
1	2	3
1	2	3
2	2	3
2	3	3
2	3	4
2	3	4
3	3	4
3	3	4
3	3	4
3	3	4
3	3	4
3	3	4
3	4	5
3	4	5
3	4	5
3	4	5
3	4	5
3	4	5
4	5	5
4	5	5
4	5	5
4	5	5
5	5	6
5	5	6
5	5	6
5	5
6	6
6
6
6
6
